# Supplementary material for: Dimethyl cis-4-hydroxy­methyl­piperidine-2,6-dicarboxyl­ate
Source: Acta Crystallogr Sect E Struct Rep Online. 2010 Apr 2;66(Pt 5):o1013. doi: 10.1107/S1600536810010925 (PMC2979220; doi:10.1107/S1600536810010925)
Supplement: Supplementary file 1 [file e-66-o1013-sup1.cif]

##############################################################################
###                                                                        ###
###        Electronic paper (Acta Crystallographica Section E)             ###
###                                                                        ###
##############################################################################
#                                                                            #
# This CIF contains the data in a paper accepted for publication in Acta     #
# Crystallographica Section E. It conforms to the requirements of Notes      #
# for Authors for Section E, and has been peer reviewed under the auspices   #
# of the IUCr Commission on Journals.                                        #
#                                                                            #
# Full details of the Crystallographic Information File format               #
# are given in the paper "The Crystallographic Information File (CIF):       #
# a New Standard Archive File for Crystallography" by S. R. Hall, F. H.      #
# Allen and I. D. Brown [Acta Cryst. (1991), A47, 655-685].                  #
#                                                                            #
# The current version of the core CIF dictionary is obtainable from          #
# ftp://ftp.iucr.org/pub/cif_core.dic. The current version number is 2.4.    #
#                                                                            #
# Software is freely available for graphical display of the structure(s) in  #
# this CIF.  For information consult the CIF home page http://www.iucr.org/  #
# cif/home.html                                                              #
#                                                                            #
# This file may be used for bona fide research purposes within the           #
# scientific community so long as proper attribution is given to the journal # 
# article from which it was obtained.                                        #
#                                                                            #
##############################################################################
                                             
data_global
_audit_creation_method     'WinGX routine CIF_UPDATE'
_audit_conform_dict_name     cif_core.dic
_audit_conform_dict_version     2.3
_journal_date_recd_electronic     2010-01-13
_journal_date_accepted     2010-03-23
_journal_name_full     'Acta Crystallographica, Section E'
_journal_year     2010
_journal_volume     66
_journal_issue      5
_journal_page_first     o1013
_journal_page_last     o1013
_journal_paper_category     QO
_journal_coeditor_code     IM2176
_publ_contact_author
;
Jens Hartung
;
_publ_contact_author_email     'hartung@chemie.uni-kl.de'
_publ_contact_author_fax     '06312053921'
_publ_contact_author_phone     '06312052431'
_publ_section_title
;
Dimethyl <i>cis</i>-4-hydroxymethylpiperidine-2,6-dicarboxylate
;
loop_
    _publ_author_name
    _publ_author_address
    'Hartung, Jens'
;
Fachbereich Chemie, Organische Chemie,
Technische Universit\"at Kaiserslautern, Erwin-Schr\"odinger-Strasse,
D-67663 Kaiserslautern, Germany
;
    'Stapf, Georg'
;
Fachbereich Chemie, Organische Chemie,
Technische Universit\"at Kaiserslautern, Erwin-Schr\"odinger-Strasse,
D-67663 Kaiserslautern, Germany
;
    'Bergstr\"asser, Uwe'
;
Fachbereich Chemie, Organische Chemie,
Technische Universit\"at Kaiserslautern, Erwin-Schr\"odinger-Strasse,
D-67663 Kaiserslautern, Germany
;
data_I
_audit_creation_method     'WinGX routine CIF_UPDATE'
_chemical_name_systematic
;
Dimethyl <i>cis</i>-4-hydroxymethylpiperidine-2,6-dicarboxylate
;
_chemical_name_common
               '4-Hydroxymethyl-piperidine-2,6-dicarboxylic acid dimethyl ester'
_chemical_formula_moiety     'C10 H17 N O5'
_chemical_formula_sum     'C10 H17 N O5'
_chemical_formula_iupac     'C10 H17 N O5'
_chemical_formula_weight     231.25
_symmetry_cell_setting     monoclinic
_symmetry_space_group_name_H-M     'P 21/c'
_symmetry_space_group_name_HALL     '-P 2ybc'
loop_
    _symmetry_equiv_pos_as_xyz
    'x, y, z'
    '-x, y+1/2, -z+1/2'
    '-x, -y, -z'
    'x, -y-1/2, z-1/2'
_cell_length_a     9.1403(4)
_cell_length_b     7.9153(3)
_cell_length_c     16.0199(6)
_cell_angle_alpha     90
_cell_angle_beta     90.503(4)
_cell_angle_gamma     90
_cell_volume     1158.97(8)
_cell_formula_units_Z     4
_cell_measurement_reflns_used     2439
_cell_measurement_theta_min     3.5750
_cell_measurement_theta_max     31.1448
_cell_measurement_temperature     150(2)
_exptl_crystal_description     prism
_exptl_crystal_colour     colourless
_exptl_crystal_size_max     0.35
_exptl_crystal_size_mid     0.25
_exptl_crystal_size_min     0.20
_exptl_crystal_density_diffrn     1.325
_exptl_crystal_density_meas     ?
_exptl_crystal_density_method     'not measured'
_exptl_crystal_F_000     496
_exptl_absorpt_coefficient_mu     0.106
_exptl_absorpt_correction_type     none
_diffrn_ambient_temperature     150(2)
_diffrn_radiation_type     'Mo K\a'
_diffrn_radiation_wavelength     0.71073
_diffrn_radiation_source     'Enhance (Mo) X-ray Source'
_diffrn_radiation_monochromator     'graphite'
_diffrn_measurement_device_type
;
Oxford Diffraction Xcalibur diffractometer
with a Sapphire CCD detector
;
_diffrn_measurement_method
;
Rotation method data acquisition using omega and phi scans
;
_diffrn_detector_area_resol_mean     16.1399
_diffrn_reflns_number     9123
_diffrn_reflns_av_R_equivalents     0.0449
_diffrn_reflns_theta_min     3.62
_diffrn_reflns_theta_max     31.06
_diffrn_reflns_theta_full     31.06
_diffrn_measured_fraction_theta_max     0.952
_diffrn_measured_fraction_theta_full     0.952
_diffrn_reflns_limit_h_min     -13
_diffrn_reflns_limit_h_max     13
_diffrn_reflns_limit_k_min     -11
_diffrn_reflns_limit_k_max     11
_diffrn_reflns_limit_l_min     -23
_diffrn_reflns_limit_l_max     23
_reflns_number_total     3542
_reflns_number_gt     1862
_reflns_threshold_expression     I>2\s(I)
_refine_ls_structure_factor_coef     Fsqd
_refine_ls_matrix_type     full
_refine_ls_R_factor_gt     0.0441
_refine_ls_wR_factor_ref     0.146
_refine_ls_goodness_of_fit_ref     0.894
_refine_ls_restrained_S_all     0.894
_refine_ls_number_reflns     3542
_refine_ls_number_parameters     149
_refine_ls_number_restraints     0
_refine_ls_hydrogen_treatment     mixed
_refine_ls_weighting_scheme     calc
_refine_ls_weighting_details
         'calc w=1/[\s^2^(Fo^2^)+(0.0827P)^2^+0.0000P] where P=(Fo^2^+2Fc^2^)/3'
_refine_ls_shift/su_max     0
_refine_diff_density_max     0.407
_refine_diff_density_min     -0.404
_refine_ls_extinction_method     none
loop_
    _atom_type_symbol
    _atom_type_description
    _atom_type_scat_dispersion_real
    _atom_type_scat_dispersion_imag
    _atom_type_scat_source
    'C' 'C' 0.0033 0.0016
                         'International Tables Vol C Tables 4.2.6.8 and 6.1.1.4'
    'H' 'H' 0.0000 0.0000
                         'International Tables Vol C Tables 4.2.6.8 and 6.1.1.4'
    'O' 'O' 0.0106 0.0060
                         'International Tables Vol C Tables 4.2.6.8 and 6.1.1.4'
_computing_data_collection
;
CrysAlis CCD (Oxford Diffraction, 2007)
;
_computing_cell_refinement
;
CrysAlis CCD (Oxford Diffraction, 2007)
;
_computing_data_reduction
;
CrysAlis CCD (Oxford Diffraction, 2007)
;
_computing_structure_solution     'SHELXS97 (Sheldrick, 2008)'
_computing_structure_refinement     'SHELXL97 (Sheldrick, 2008)'
_computing_molecular_graphics     'ORTEP-3 (Version 1.08; Farrugia, 1997)'
_computing_publication_material     'WinGX (Farrugia, 1999)'
loop_
    _atom_site_type_symbol
    _atom_site_label
    _atom_site_fract_x
    _atom_site_fract_y
    _atom_site_fract_z
    _atom_site_U_iso_or_equiv
    _atom_site_adp_type
    _atom_site_calc_flag
    _atom_site_refinement_flags
    _atom_site_occupancy
    _atom_site_disorder_assembly
    _atom_site_disorder_group
    N N1 0.74419(16) 0.02707(16) 0.01230(8) 0.0237(3) Uani d . 1 . .
    C C2 0.64855(17) 0.13614(18) 0.06151(9) 0.0220(3) Uani d . 1 . .
    H H2 0.5507 0.133 0.0361 0.026 Uiso calc R 1 . .
    O O4 0.94904(13) -0.11150(15) -0.09219(7) 0.0312(3) Uani d . 1 . .
    C C8 0.85668(18) -0.01946(19) -0.12238(10) 0.0249(3) Uani d . 1 . .
    C C7 0.63717(18) 0.0686(2) 0.14932(9) 0.0255(3) Uani d . 1 . .
    O O1 0.51869(14) 0.13296(16) 0.18655(7) 0.0320(3) Uani d . 1 . .
    C C5 0.80958(17) 0.27664(19) -0.07663(10) 0.0241(3) Uani d . 1 . .
    H H5A 0.9091 0.2831 -0.0554 0.029 Uiso calc R 1 . .
    H H5B 0.8093 0.3154 -0.1341 0.029 Uiso calc R 1 . .
    C C4 0.71060(17) 0.39036(18) -0.02456(9) 0.0223(3) Uani d . 1 . .
    H H4 0.6126 0.3887 -0.0498 0.027 Uiso calc R 1 . .
    O O91 0.67225(15) 0.67327(15) 0.02363(8) 0.0405(3) Uani d . 1 . .
    H H91 0.7015 0.7712 0.0231 0.061 Uiso calc R 1 . .
    O O3 0.72305(16) -0.02473(18) 0.18282(8) 0.0434(4) Uani d . 1 . .
    C C6 0.75608(17) 0.09224(19) -0.07327(9) 0.0226(3) Uani d . 1 . .
    H H6 0.6588 0.0873 -0.0994 0.027 Uiso calc R 1 . .
    C C3 0.69913(18) 0.32103(19) 0.06401(9) 0.0244(3) Uani d . 1 . .
    H H3A 0.6298 0.388 0.0954 0.029 Uiso calc R 1 . .
    H H3B 0.7936 0.3284 0.0918 0.029 Uiso calc R 1 . .
    O O2 0.83440(15) -0.00053(17) -0.20437(7) 0.0370(3) Uani d . 1 . .
    C C9 0.7656(2) 0.5714(2) -0.02568(11) 0.0312(4) Uani d . 1 . .
    H H9A 0.8647 0.576 -0.0036 0.037 Uiso calc R 1 . .
    H H9B 0.7667 0.6132 -0.0826 0.037 Uiso calc R 1 . .
    C C10 0.4996(2) 0.0889(3) 0.27333(10) 0.0396(5) Uani d . 1 . .
    H H10A 0.4118 0.1406 0.2937 0.059 Uiso calc R 1 . .
    H H10B 0.582 0.1285 0.3053 0.059 Uiso calc R 1 . .
    H H10C 0.4921 -0.0316 0.2786 0.059 Uiso calc R 1 . .
    C C11 0.9277(2) -0.1006(3) -0.25831(11) 0.0452(5) Uani d . 1 . .
    H H11A 0.903 -0.0782 -0.3156 0.068 Uiso calc R 1 . .
    H H11B 0.9136 -0.2184 -0.2467 0.068 Uiso calc R 1 . .
    H H11C 1.0282 -0.0712 -0.2482 0.068 Uiso calc R 1 . .
    H H1 0.844(2) 0.032(2) 0.0344(10) 0.029(5) Uiso d . 1 . .
loop_
    _atom_site_aniso_label
    _atom_site_aniso_U_11
    _atom_site_aniso_U_22
    _atom_site_aniso_U_33
    _atom_site_aniso_U_12
    _atom_site_aniso_U_13
    _atom_site_aniso_U_23
    N1 0.0317(7) 0.0181(6) 0.0214(6) -0.0003(5) 0.0046(5) 0.0005(5)
    C2 0.0248(7) 0.0212(7) 0.0200(7) 0.0011(6) 0.0032(5) 0.0000(6)
    O4 0.0339(7) 0.0266(6) 0.0333(6) 0.0032(5) 0.0035(5) -0.0026(5)
    C8 0.0287(8) 0.0208(7) 0.0251(7) -0.0036(6) 0.0040(6) -0.0041(6)
    C7 0.0321(8) 0.0213(7) 0.0232(7) -0.0057(7) 0.0031(6) 0.0016(6)
    O1 0.0380(7) 0.0373(7) 0.0207(5) -0.0014(5) 0.0079(5) 0.0013(5)
    C5 0.0274(8) 0.0190(7) 0.0259(7) -0.0013(6) 0.0064(6) 0.0014(6)
    C4 0.0253(7) 0.0184(7) 0.0231(7) -0.0027(6) 0.0043(6) 0.0002(6)
    O91 0.0442(8) 0.0196(5) 0.0581(8) 0.0000(5) 0.0194(6) -0.0033(6)
    O3 0.0477(8) 0.0485(8) 0.0339(7) 0.0122(7) 0.0056(6) 0.0150(6)
    C6 0.0251(7) 0.0217(7) 0.0212(7) -0.0027(6) 0.0033(5) -0.0021(6)
    C3 0.0313(9) 0.0189(7) 0.0230(7) -0.0006(6) 0.0033(6) -0.0009(6)
    O2 0.0438(7) 0.0435(7) 0.0237(6) 0.0123(6) 0.0059(5) -0.0065(5)
    C9 0.0373(9) 0.0213(7) 0.0352(9) -0.0015(7) 0.0100(7) 0.0010(7)
    C10 0.0503(11) 0.0494(11) 0.0193(7) -0.0053(9) 0.0072(7) 0.0037(8)
    C11 0.0501(12) 0.0546(12) 0.0312(9) 0.0183(10) 0.0096(8) -0.0111(9)
_geom_special_details
;
All esds (except the esd in the dihedral angle between two l.s. planes) are
estimated using the full covariance matrix. The cell esds are taken into
account individually in the estimation of esds in distances, angles and
torsion angles; correlations between esds in cell parameters are only used
when they are defined by crystal symmetry. An approximate (isotropic)
treatment of cell esds is used for estimating esds involving l.s. planes.
;
loop_
    _geom_bond_atom_site_label_1
    _geom_bond_atom_site_label_2
    _geom_bond_site_symmetry_2
    _geom_bond_distance
    _geom_bond_publ_flag
    N1 C2 . 1.4640(19) ?
    N1 C6 . 1.4696(19) ?
    N1 H1 . 0.98(2) ?
    C2 C7 . 1.509(2) ?
    C2 C3 . 1.535(2) ?
    C2 H2 . 0.98 ?
    O4 C8 . 1.212(2) ?
    C8 O2 . 1.3358(19) ?
    C8 C6 . 1.503(2) ?
    C7 O3 . 1.201(2) ?
    C7 O1 . 1.341(2) ?
    O1 C10 . 1.4452(18) ?
    C5 C4 . 1.529(2) ?
    C5 C6 . 1.540(2) ?
    C5 H5A . 0.97 ?
    C5 H5B . 0.97 ?
    C4 C9 . 1.519(2) ?
    C4 C3 . 1.526(2) ?
    C4 H4 . 0.98 ?
    O91 C9 . 1.420(2) ?
    O91 H91 . 0.82 ?
    C6 H6 . 0.98 ?
    C3 H3A . 0.97 ?
    C3 H3B . 0.97 ?
    O2 C11 . 1.454(2) ?
    C9 H9A . 0.97 ?
    C9 H9B . 0.97 ?
    C10 H10A . 0.96 ?
    C10 H10B . 0.96 ?
    C10 H10C . 0.96 ?
    C11 H11A . 0.96 ?
    C11 H11B . 0.96 ?
    C11 H11C . 0.96 ?
loop_
    _geom_angle_atom_site_label_1
    _geom_angle_atom_site_label_2
    _geom_angle_atom_site_label_3
    _geom_angle_site_symmetry_1
    _geom_angle_site_symmetry_3
    _geom_angle
    _geom_angle_publ_flag
    C2 N1 C6 . . 110.16(12) ?
    C2 N1 H1 . . 110.1(10) ?
    C6 N1 H1 . . 104.3(10) ?
    N1 C2 C7 . . 109.83(12) ?
    N1 C2 C3 . . 113.27(12) ?
    C7 C2 C3 . . 109.67(12) ?
    N1 C2 H2 . . 108 ?
    C7 C2 H2 . . 108 ?
    C3 C2 H2 . . 108 ?
    O4 C8 O2 . . 124.00(14) ?
    O4 C8 C6 . . 124.87(14) ?
    O2 C8 C6 . . 111.10(14) ?
    O3 C7 O1 . . 124.19(14) ?
    O3 C7 C2 . . 125.75(15) ?
    O1 C7 C2 . . 110.01(13) ?
    C7 O1 C10 . . 116.17(14) ?
    C4 C5 C6 . . 110.44(12) ?
    C4 C5 H5A . . 109.6 ?
    C6 C5 H5A . . 109.6 ?
    C4 C5 H5B . . 109.6 ?
    C6 C5 H5B . . 109.6 ?
    H5A C5 H5B . . 108.1 ?
    C9 C4 C3 . . 112.07(13) ?
    C9 C4 C5 . . 110.57(13) ?
    C3 C4 C5 . . 109.96(13) ?
    C9 C4 H4 . . 108 ?
    C3 C4 H4 . . 108 ?
    C5 C4 H4 . . 108 ?
    C9 O91 H91 . . 109.5 ?
    N1 C6 C8 . . 109.41(13) ?
    N1 C6 C5 . . 113.04(12) ?
    C8 C6 C5 . . 110.08(12) ?
    N1 C6 H6 . . 108.1 ?
    C8 C6 H6 . . 108.1 ?
    C5 C6 H6 . . 108.1 ?
    C4 C3 C2 . . 109.98(12) ?
    C4 C3 H3A . . 109.7 ?
    C2 C3 H3A . . 109.7 ?
    C4 C3 H3B . . 109.7 ?
    C2 C3 H3B . . 109.7 ?
    H3A C3 H3B . . 108.2 ?
    C8 O2 C11 . . 115.98(14) ?
    O91 C9 C4 . . 109.19(13) ?
    O91 C9 H9A . . 109.8 ?
    C4 C9 H9A . . 109.8 ?
    O91 C9 H9B . . 109.8 ?
    C4 C9 H9B . . 109.8 ?
    H9A C9 H9B . . 108.3 ?
    O1 C10 H10A . . 109.5 ?
    O1 C10 H10B . . 109.5 ?
    H10A C10 H10B . . 109.5 ?
    O1 C10 H10C . . 109.5 ?
    H10A C10 H10C . . 109.5 ?
    H10B C10 H10C . . 109.5 ?
    O2 C11 H11A . . 109.5 ?
    O2 C11 H11B . . 109.5 ?
    H11A C11 H11B . . 109.5 ?
    O2 C11 H11C . . 109.5 ?
    H11A C11 H11C . . 109.5 ?
    H11B C11 H11C . . 109.5 ?
loop_
    _geom_torsion_atom_site_label_1
    _geom_torsion_atom_site_label_2
    _geom_torsion_atom_site_label_3
    _geom_torsion_atom_site_label_4
    _geom_torsion_site_symmetry_1
    _geom_torsion_site_symmetry_2
    _geom_torsion_site_symmetry_3
    _geom_torsion_site_symmetry_4
    _geom_torsion
    _geom_torsion_publ_flag
    C6 N1 C2 C7 . . . . -179.88(13) ?
    C6 N1 C2 C3 . . . . -56.88(17) ?
    N1 C2 C7 O3 . . . . 21.3(2) ?
    C3 C2 C7 O3 . . . . -103.81(18) ?
    N1 C2 C7 O1 . . . . -160.97(13) ?
    C3 C2 C7 O1 . . . . 73.94(16) ?
    O3 C7 O1 C10 . . . . 2.2(2) ?
    C2 C7 O1 C10 . . . . -175.62(14) ?
    C6 C5 C4 C9 . . . . 178.34(13) ?
    C6 C5 C4 C3 . . . . 54.06(17) ?
    C2 N1 C6 C8 . . . . 179.01(13) ?
    C2 N1 C6 C5 . . . . 55.96(17) ?
    O4 C8 C6 N1 . . . . -22.3(2) ?
    O2 C8 C6 N1 . . . . 159.66(13) ?
    O4 C8 C6 C5 . . . . 102.51(18) ?
    O2 C8 C6 C5 . . . . -75.56(17) ?
    C4 C5 C6 N1 . . . . -55.54(18) ?
    C4 C5 C6 C8 . . . . -178.22(13) ?
    C9 C4 C3 C2 . . . . -177.93(13) ?
    C5 C4 C3 C2 . . . . -54.53(17) ?
    N1 C2 C3 C4 . . . . 57.03(17) ?
    C7 C2 C3 C4 . . . . -179.89(13) ?
    O4 C8 O2 C11 . . . . 0.9(2) ?
    C6 C8 O2 C11 . . . . 178.96(15) ?
    C3 C4 C9 O91 . . . . -56.50(19) ?
    C5 C4 C9 O91 . . . . -179.57(13) ?
loop_
    _geom_hbond_atom_site_label_D
    _geom_hbond_atom_site_label_H
    _geom_hbond_atom_site_label_A
    _geom_hbond_site_symmetry_A
    _geom_hbond_distance_DH
    _geom_hbond_distance_HA
    _geom_hbond_distance_DA
    _geom_hbond_angle_DHA
    O91 H91 N1 1_565 0.82 2.07 2.883(2) 170.9
    N1 H1 O4 3_755 0.98(2) 2.19(2) 3.144(2) 165(2)
