# Supplementary material for: Dimethyl cis-4-hydroxy­methyl­piperidine-2,6-dicarboxyl­ate
Source: Acta Crystallogr Sect E Struct Rep Online. 2010 Apr 2;66(Pt 5):o1013. doi: 10.1107/S1600536810010925 (PMC2979220; doi:10.1107/S1600536810010925)
Supplement: Supplementary file 2 [file e-66-o1013-Isup2.hkl]

#
# h,k,l, Fc-squared, Fo-squared, sigma(Fo-squared) and status flag
#
data_I
_shelx_title ' GS455-D in P2(1)/c'
_shelx_refln_list_code          4
_shelx_F_calc_maximum      227.41
_exptl_crystal_F_000       496.00
_reflns_d_resolution_high  0.6888
 
loop_
 _symmetry_equiv_pos_as_xyz
 'x, y, z'
 '-x, y+1/2, -z+1/2'
 '-x, -y, -z'
 'x, -y-1/2, z-1/2'
 
_cell_length_a     9.1403
_cell_length_b     7.9153
_cell_length_c    16.0199
_cell_angle_alpha  90.000
_cell_angle_beta   90.503
_cell_angle_gamma  90.000
 
_shelx_F_squared_multiplier     1.000
 
loop_
 _refln_index_h
 _refln_index_k
 _refln_index_l
 _refln_F_squared_calc
 _refln_F_squared_meas
 _refln_F_squared_sigma
 _refln_observed_status
   3   0   0       25.85       36.37      3.48 o
   4   0   0     1435.12     1642.76     17.52 o
   6   0   0      301.38      304.47      6.97 o
   7   0   0      177.55      148.55      4.87 o
   8   0   0       15.64       18.92      9.66 o
   9   0   0      281.94      294.56     13.01 o
  10   0   0      110.62      115.31     11.30 o
  11   0   0        0.38        2.22     74.74 o
  12   0   0        4.05       12.78     14.81 o
  13   0   0        1.38        0.00    125.16 o
   2   1   0     1043.72     1056.50      8.98 o
   3   1   0      652.60      704.51      7.66 o
   4   1   0      962.79      977.99      8.03 o
   5   1   0       41.17       29.90      3.27 o
   6   1   0       40.73       27.60      4.78 o
   7   1   0        2.11        2.79      3.31 o
   8   1   0        4.75        2.81      5.10 o
   9   1   0        3.26        2.90      5.21 o
  10   1   0       68.32       63.91      9.48 o
  11   1   0       43.63       47.65      9.07 o
  12   1   0       22.83       20.12     12.99 o
  13   1   0        0.38        0.00     35.85 o
   0   2   0     8562.39     8565.28     76.25 o
   1   2   0      367.29      373.95      5.43 o
   2   2   0      992.86     1162.18      9.57 o
   3   2   0      565.52      502.52     25.76 o
   4   2   0      262.66      273.30      5.47 o
   6   2   0      140.79      152.62      9.58 o
   7   2   0      109.41      118.37      4.38 o
   8   2   0      400.74      427.20      7.14 o
   9   2   0      126.46      146.71      6.34 o
  10   2   0      211.37      229.56      7.82 o
  11   2   0        0.79        0.00      2.04 o
  12   2   0        9.85        9.99     14.84 o
   1   3   0       24.75       19.83      1.72 o
   2   3   0     4003.17     4471.71     22.46 o
   5   3   0      174.41      171.77      9.27 o
   6   3   0      126.75      113.28      4.91 o
   7   3   0       81.91       74.12      5.46 o
   8   3   0       33.22       25.47      5.82 o
   9   3   0      161.18      143.90      7.93 o
  10   3   0        7.67       13.31      8.76 o
  11   3   0        0.48        4.56     11.24 o
  12   3   0        8.17        6.34     14.36 o
   3   4   0     1042.77     1060.29     16.84 o
   4   4   0      140.10      144.68      9.29 o
   5   4   0      359.02      391.62      8.91 o
   6   4   0        2.37        2.17      5.63 o
   7   4   0      529.15      568.44     11.23 o
   8   4   0        0.17        1.38      2.69 o
   9   4   0        2.70        0.47      2.49 o
  10   4   0        0.08        0.81      2.35 o
  11   4   0       15.26       17.53     10.37 o
  12   4   0        4.87        5.56     17.57 o
   1   5   0        5.49        4.67      5.16 o
   2   5   0        7.12        6.11      5.91 o
   3   5   0       11.22        5.66      5.27 o
   4   5   0        7.86        6.95      4.89 o
   5   5   0       10.78        7.84      6.57 o
   6   5   0      155.49      154.74      6.74 o
   7   5   0        2.28        0.77      3.90 o
   8   5   0        4.02        8.14      7.59 o
   9   5   0        2.84        2.76      8.02 o
  10   5   0        0.11        0.80      3.56 o
  11   5   0       15.48       22.33     11.88 o
   0   6   0       15.19       16.85      7.14 o
   1   6   0       29.44       26.29      3.92 o
   2   6   0      194.16      177.07      5.13 o
   3   6   0        1.75        2.85      2.17 o
   4   6   0      131.80      107.66      6.49 o
   5   6   0       88.88       77.68      7.45 o
   6   6   0      208.57      192.04     10.90 o
   7   6   0      227.18      236.45     12.57 o
   8   6   0       20.14       25.35     11.32 o
   9   6   0        0.54        1.11     14.45 o
  10   6   0        0.18        0.00     23.96 o
  11   6   0        0.01        0.90     11.66 o
   1   7   0      125.32      112.34      6.66 o
   2   7   0      110.82      117.83      4.74 o
   3   7   0       67.27       55.48      5.02 o
   4   7   0       26.63       18.23      7.04 o
   5   7   0      126.59      141.57     10.05 o
   6   7   0       50.10       45.13      8.47 o
   7   7   0        2.22        8.06      7.29 o
   8   7   0        0.97        0.00      5.46 o
   9   7   0        0.96        0.00      8.37 o
  10   7   0        0.31        0.32      1.50 o
   0   8   0       62.78       52.50     11.24 o
   1   8   0       44.65       33.66      7.66 o
   2   8   0       63.19       61.71      5.17 o
   3   8   0      118.96      104.51      5.69 o
   4   8   0        0.11        0.32      4.52 o
   5   8   0        1.44        4.29      7.42 o
   6   8   0        1.08        4.89     11.41 o
   7   8   0        6.64       10.33     11.77 o
   8   8   0        0.05        0.00     13.34 o
   9   8   0       55.79       69.62     19.11 o
   1   9   0        0.05        0.00      1.91 o
   2   9   0        8.99        8.01      6.49 o
   3   9   0        0.00        0.00      6.98 o
   4   9   0        0.00        0.00      9.22 o
   5   9   0       13.83       10.06     11.74 o
   6   9   0       11.75       11.79     13.21 o
   7   9   0        1.15        0.00      6.34 o
   8   9   0       29.17       39.37     13.57 o
   0  10   0       69.43       60.59     10.31 o
   1  10   0       39.48       36.78      6.77 o
   2  10   0        6.45        8.79      9.19 o
   3  10   0        5.14        4.23     14.71 o
   4  10   0       20.07       21.54     10.86 o
   5  10   0        3.18        0.46     15.68 o
   6  10   0        8.27        6.65     14.41 o
   1  11   0       17.17       21.98      8.20 o
   2  11   0       10.63        8.47      9.68 o
   3  11   0      108.90      124.97     11.61 o
 -13   1   1        4.14        3.32     18.30 o
 -12   1   1        3.71        0.00     13.47 o
 -11   1   1       21.68       18.20      8.94 o
 -10   1   1      158.02      154.63      6.86 o
  -9   1   1      109.02      121.44      6.12 o
  -8   1   1      428.57      438.68      8.23 o
  -7   1   1       22.00       18.35      3.53 o
  -6   1   1        7.76        7.14      4.87 o
  -5   1   1       71.71       64.20      3.60 o
  -4   1   1       21.73       22.71      2.61 o
  -3   1   1      455.23      514.71     12.84 o
  -2   1   1     6382.71     6368.13     84.47 o
  -1   1   1      622.43      584.67      5.18 o
   2   1   1     4942.87     5055.00     68.08 o
   3   1   1     1230.82     1270.33     17.17 o
   4   1   1       78.91      107.85      4.14 o
   5   1   1      216.96      228.91      5.75 o
   6   1   1      129.32      102.91      6.67 o
   7   1   1      106.24      112.23      3.96 o
   8   1   1       23.46       20.36      4.77 o
   9   1   1        7.85       13.29      8.03 o
  10   1   1      391.10      393.62     15.53 o
  11   1   1       66.44       67.52      9.24 o
  12   1   1       76.03       75.73     12.49 o
  13   1   1       11.06       12.62     20.95 o
 -12   2   1        0.91        0.00      6.66 o
 -11   2   1      102.45      100.34      8.35 o
 -10   2   1       20.00       21.78      7.57 o
  -9   2   1       81.14       67.68      6.27 o
  -8   2   1      487.55      472.14      9.26 o
  -7   2   1      928.70      961.26      8.74 o
  -6   2   1      364.30      393.63     13.67 o
  -4   2   1      158.01      167.45      5.85 o
  -3   2   1      693.51      748.69      8.53 o
  -2   2   1      977.72      922.49     52.04 o
  -1   2   1      147.31      140.88      2.55 o
   0   2   1     7279.75     7029.22     82.95 o
   1   2   1     1892.40     1919.81     13.52 o
   2   2   1     9548.88    10075.92    132.59 o
   3   2   1        0.67        3.28      1.48 o
   4   2   1      196.35      232.01      5.23 o
   5   2   1        4.51        6.81      4.68 o
   6   2   1       29.00       29.86      5.38 o
   7   2   1       91.87       88.53      4.50 o
   8   2   1      516.28      558.44      8.05 o
   9   2   1      540.41      598.08      8.98 o
  10   2   1       34.39       24.20      8.82 o
  11   2   1      102.33       86.52      9.69 o
  12   2   1        1.58        0.00     22.25 o
 -12   3   1        2.86        0.55      2.48 o
 -11   3   1        0.55        4.19     14.54 o
 -10   3   1        5.57        2.02      6.40 o
  -9   3   1        5.38        6.54      7.40 o
  -8   3   1       24.64       20.27      7.72 o
  -7   3   1      736.19      798.97     10.63 o
  -6   3   1       24.72       30.12      5.07 o
  -5   3   1     1028.28     1131.73     20.39 o
  -3   3   1      533.11      567.21     11.15 o
  -2   3   1     1398.40     1536.03     11.29 o
  -1   3   1        2.39        3.48      1.16 o
   0   3   1     3840.81     3835.32     25.62 o
   1   3   1        1.36        1.61      1.90 o
   2   3   1     6924.90     7724.24     32.43 o
   3   3   1       17.75       22.25      3.50 o
   5   3   1       49.17       42.16      8.51 o
   6   3   1       52.34       55.42      6.13 o
   7   3   1       45.87       45.30      6.94 o
   8   3   1       11.82       11.44      7.51 o
   9   3   1       66.43       58.93      6.47 o
  10   3   1       25.44       19.63      9.10 o
  11   3   1        0.80        4.44     11.42 o
 -12   4   1        2.44        1.08      9.47 o
 -11   4   1        1.98        0.20      0.79 o
 -10   4   1        4.72        3.29      9.29 o
  -9   4   1        0.80        0.00      3.50 o
  -8   4   1        4.00        0.58      2.15 o
  -7   4   1      306.12      331.63     11.14 o
  -6   4   1      123.49      127.68      5.03 o
  -5   4   1      155.02      144.08      8.21 o
  -4   4   1      520.52      538.15      7.54 o
  -3   4   1      373.96        0.05      0.11 o
  -2   4   1      808.56      871.69    436.11 o
  -1   4   1      600.57      467.65     10.21 o
   0   4   1       73.05       59.68      4.47 o
   1   4   1      346.26      404.91      8.55 o
   4   4   1       61.34       56.07      4.56 o
   5   4   1      247.04      273.74     10.59 o
   6   4   1        6.47        3.60      3.92 o
   7   4   1       51.11       50.82      5.81 o
   8   4   1       10.39       11.94      6.15 o
   9   4   1       37.48       41.09      7.14 o
  10   4   1        0.17        0.00      6.18 o
  11   4   1        0.00        2.44      5.60 o
  12   4   1        2.59        4.93     24.46 o
 -11   5   1        6.99        4.61     12.30 o
 -10   5   1        0.37        0.00     29.21 o
  -9   5   1        0.04        2.26      7.78 o
  -8   5   1       94.92       90.57      9.56 o
  -7   5   1      391.22      411.01     10.71 o
  -6   5   1      228.45      216.28      7.71 o
  -5   5   1      529.66      520.60     10.46 o
  -4   5   1       98.10       98.47      5.43 o
  -3   5   1      148.38      147.76     14.87 o
  -2   5   1      219.08      233.50      8.99 o
  -1   5   1       27.54       39.24      6.00 o
   0   5   1      145.26      150.51      7.47 o
   1   5   1        4.92        3.38      6.07 o
   2   5   1       50.98       59.24      6.22 o
   3   5   1      316.56      336.58      8.23 o
   4   5   1      342.17      362.30      8.77 o
   5   5   1      318.36      338.80      8.76 o
   6   5   1        0.32        0.02      0.16 o
   7   5   1       72.39       61.62      7.54 o
   8   5   1       44.35       39.57      7.04 o
   9   5   1       50.19       48.57      7.27 o
  10   5   1        0.70        0.00     10.94 o
  11   5   1        0.09        0.98      3.09 o
 -11   6   1        0.45        0.00      2.51 o
 -10   6   1        1.04        0.07      3.89 o
  -9   6   1       24.15       19.61      9.83 o
  -8   6   1       29.61       16.29      8.71 o
  -7   6   1        8.12        0.00      8.12 o
  -6   6   1        9.76       12.42      9.43 o
  -5   6   1      622.90      648.17     12.25 o
  -4   6   1        1.87        0.65      2.28 o
  -3   6   1       33.14       31.38      3.93 o
  -2   6   1      131.84      124.23      3.72 o
  -1   6   1       79.74       70.52      3.75 o
   0   6   1      226.22      209.99      6.73 o
   1   6   1       27.72       32.42      3.84 o
   2   6   1       95.87       81.81      3.84 o
   3   6   1        0.00        0.82      0.77 o
   4   6   1      441.45      471.32      8.38 o
   5   6   1        0.02        0.62      3.18 o
   6   6   1        0.01        0.00      6.93 o
   7   6   1       42.07       35.07     11.26 o
   8   6   1       13.40       10.81     13.71 o
   9   6   1        6.54        9.48     11.73 o
  10   6   1        1.96        4.41     18.35 o
  11   6   1        3.93        7.79     15.53 o
 -10   7   1        5.88        4.69     15.27 o
  -9   7   1        4.08        3.75     12.62 o
  -8   7   1        7.01       12.56     12.93 o
  -7   7   1        0.41        1.88      7.13 o
  -6   7   1       40.13       32.47      7.86 o
  -5   7   1       78.23       54.00      7.51 o
  -4   7   1        7.45        9.50      5.56 o
  -3   7   1       55.70       64.47      4.62 o
  -2   7   1        2.90        5.67      4.25 o
  -1   7   1      107.86      111.36     10.59 o
   0   7   1      299.88      272.73     12.78 o
   1   7   1        9.96        9.46      4.74 o
   2   7   1      152.26      120.12      4.42 o
   3   7   1      152.98      174.45      4.87 o
   4   7   1       68.31       55.29     10.53 o
   5   7   1      183.78      208.85      8.08 o
   6   7   1        1.05        4.01     13.67 o
   7   7   1       22.21       30.19     13.83 o
   8   7   1       10.35        5.17     11.58 o
   9   7   1        0.50        1.83     47.36 o
  10   7   1        1.00        0.00      0.48 o
  -9   8   1        1.94        0.00     18.41 o
  -8   8   1       12.54       12.71     14.01 o
  -7   8   1       71.92       70.50      9.84 o
  -6   8   1        9.74        6.79      9.35 o
  -5   8   1        3.06        8.12      9.18 o
  -4   8   1        8.56        7.89      9.68 o
  -3   8   1        8.41        4.42      5.18 o
  -2   8   1       46.48       43.28      5.59 o
  -1   8   1       26.88       17.79      5.37 o
   0   8   1       29.75       23.68      5.92 o
   1   8   1       66.51       51.61      7.58 o
   2   8   1        1.54        0.02      0.34 o
   3   8   1        8.59       13.03      6.08 o
   4   8   1       61.62       48.70      8.38 o
   5   8   1        6.68       13.67     12.12 o
   6   8   1        2.64        0.04      2.39 o
   7   8   1       25.32       19.46     10.41 o
   8   8   1       15.95        9.20      9.05 o
   9   8   1       48.61       49.35     12.57 o
  -8   9   1        1.20        1.51     14.40 o
  -7   9   1        3.07        6.70     12.83 o
  -6   9   1        6.22        3.62      8.70 o
  -5   9   1       19.03       16.37     15.33 o
  -4   9   1        6.53        2.48      8.40 o
  -3   9   1       95.36      103.18      7.27 o
  -2   9   1       15.12       13.52      6.24 o
  -1   9   1       19.56       14.24      6.85 o
   0   9   1       72.76       75.88      7.70 o
   1   9   1        0.78        0.50      4.45 o
   2   9   1       20.69       23.34      7.86 o
   3   9   1        0.58        0.00      4.38 o
   4   9   1        0.32        3.54      4.44 o
   5   9   1        3.34        2.69     16.97 o
   6   9   1       10.33        8.48     15.02 o
   7   9   1        1.04        0.00      6.73 o
   8   9   1        0.05        0.71      6.19 o
  -6  10   1        9.09        8.58     18.38 o
  -5  10   1        1.90        4.48     12.43 o
  -3  10   1       22.96       26.63     17.35 o
  -2  10   1       24.72       24.70      8.12 o
  -1  10   1       27.47       33.17      7.61 o
   0  10   1       28.71       26.31      7.62 o
   1  10   1      117.57      127.95      6.76 o
   2  10   1       10.24        7.75      7.44 o
   3  10   1       22.48       22.11     10.62 o
   4  10   1        0.04        0.00      7.97 o
   5  10   1        4.38       11.61     19.52 o
   6  10   1       22.24       18.73     16.67 o
  -3  11   1       97.64      102.51     10.38 o
  -2  11   1        5.16        5.74      9.18 o
  -1  11   1      149.59      167.28      8.04 o
   0  11   1       26.33       41.39      7.36 o
   1  11   1        0.04        0.00      4.62 o
   2  11   1        1.09        0.49      9.65 o
   3  11   1       68.64       82.35     11.26 o
 -13   0   2        0.01        5.78     13.55 o
 -12   0   2       36.21       33.21     16.87 o
 -11   0   2       58.42       70.87     15.09 o
 -10   0   2        0.28        1.96      5.11 o
  -9   0   2      131.96      145.87      7.62 o
  -8   0   2       88.89       81.29      6.90 o
  -7   0   2       34.79       25.47      6.04 o
  -6   0   2       17.24        9.53      7.31 o
   2   0   2    51716.45    50334.52    216.87 o
   3   0   2     4815.87     5012.02     22.71 o
   4   0   2     1393.56     1669.67     15.82 o
   6   0   2      881.91      990.09     17.60 o
   7   0   2        0.89        3.08      5.85 o
   8   0   2      232.94      241.48      7.89 o
   9   0   2      182.04      198.83     11.34 o
  10   0   2      119.41      135.52     10.75 o
  11   0   2        9.07        0.00    144.05 o
  12   0   2        9.64        7.97     18.56 o
 -12   1   2        2.27        0.00      8.02 o
 -11   1   2        0.56        2.83     11.88 o
 -10   1   2      108.88      115.85      7.76 o
  -9   1   2       85.66       84.75      9.88 o
  -8   1   2       83.72       78.67      4.26 o
  -7   1   2      161.68      156.54      4.57 o
  -6   1   2        9.25       12.68      3.97 o
  -5   1   2       35.27       19.22     18.19 o
  -4   1   2        7.38        2.87      2.32 o
  -3   1   2       61.49       59.03      3.29 o
  -2   1   2     1878.12     1964.76     12.19 o
  -1   1   2      254.17      287.32     12.99 o
   0   1   2      463.90      558.80      6.55 o
   1   1   2     1676.47     1501.95      7.57 o
   2   1   2      361.57      427.08      6.46 o
   3   1   2      616.15      769.79     10.27 o
   4   1   2       11.49       16.21      2.75 o
   5   1   2      166.05      178.51      7.30 o
   6   1   2       31.68       30.98      7.22 o
   7   1   2        0.00        1.76      2.55 o
   8   1   2        7.93        7.18      5.31 o
   9   1   2       14.72        9.99      6.29 o
  10   1   2        0.34        0.00      6.38 o
  11   1   2       12.12       14.29     11.11 o
  12   1   2       41.64       34.08     12.27 o
 -12   2   2       42.20       38.94     10.56 o
 -11   2   2       33.51       27.29      7.82 o
 -10   2   2        0.72        0.00      0.47 o
  -9   2   2       96.45       99.91      6.64 o
  -8   2   2      311.58      346.42      7.70 o
  -7   2   2       12.45       12.97      4.53 o
  -6   2   2     1169.34     1396.51     23.80 o
  -5   2   2        4.53        4.28      6.48 o
  -4   2   2      182.42      213.37      6.81 o
  -3   2   2       73.76       88.66      4.41 o
  -2   2   2      385.20      363.91      2.81 o
  -1   2   2      126.09      127.71      2.77 o
   0   2   2     2009.34     2097.09     17.14 o
   1   2   2        1.06        2.58      1.80 o
   2   2   2      351.37      359.37      5.01 o
   3   2   2       90.16      100.99      3.68 o
   4   2   2      430.61      538.14     14.09 o
   5   2   2      275.51       95.97    138.06 o
   6   2   2      303.25      310.68      7.44 o
   7   2   2       34.97       32.22      4.47 o
   8   2   2       72.11       63.53      4.92 o
   9   2   2        1.13        0.00      6.10 o
  10   2   2      118.13      120.45      7.72 o
  11   2   2        0.42        0.00      2.37 o
  12   2   2       63.48       69.60     11.53 o
 -12   3   2        1.38        6.73     14.39 o
 -11   3   2        1.54        6.54     12.06 o
 -10   3   2       58.62       52.20     13.99 o
  -9   3   2       14.81       17.77      8.25 o
  -8   3   2        5.82        9.30      6.55 o
  -7   3   2      413.99      417.43     10.84 o
  -6   3   2        3.31        4.78      4.45 o
  -5   3   2      206.88      210.71     10.19 o
  -3   3   2      179.95      204.03      4.89 o
  -2   3   2        5.10        6.02      2.22 o
  -1   3   2      700.26      694.70     18.27 o
   0   3   2     1309.21     1418.22      9.34 o
   1   3   2       85.00       76.54      4.01 o
   2   3   2     1100.79     1347.48     14.86 o
   3   3   2       66.06       68.18      9.31 o
   5   3   2       66.90       70.77      9.27 o
   6   3   2      403.17      417.52      7.47 o
   7   3   2       61.21       57.75      7.16 o
   8   3   2       50.83       45.12      7.21 o
   9   3   2        0.22        0.00      5.55 o
  10   3   2        1.51        1.19      9.40 o
  11   3   2       19.26       19.13     13.86 o
 -12   4   2        8.46        4.82     24.90 o
 -11   4   2        0.91        3.93      8.86 o
 -10   4   2        4.63       11.58      7.91 o
  -9   4   2        4.55        4.83      6.93 o
  -8   4   2        0.85        1.81      6.83 o
  -7   4   2        0.06        0.00      6.51 o
  -6   4   2       83.03       76.91      5.09 o
  -5   4   2      972.23     1019.45     18.21 o
  -4   4   2      178.52      177.66      6.91 o
  -2   4   2     1165.79     1015.96    602.86 o
  -1   4   2        1.59        0.14      1.09 o
   0   4   2      352.25      437.75      9.66 o
   1   4   2      213.81      211.45      6.87 o
   2   4   2      744.10      873.19     13.25 o
   3   4   2     1261.45     1355.80     19.62 o
   4   4   2     1115.00     1226.96     14.04 o
   5   4   2      705.83      718.70      8.21 o
   6   4   2        0.17        0.00      1.15 o
   7   4   2      342.92      372.70      9.96 o
   8   4   2      106.47      114.84      5.96 o
   9   4   2        0.81        4.69      8.07 o
  10   4   2       35.96       30.61      7.95 o
  11   4   2        2.68        0.96     18.27 o
  12   4   2        3.59        2.05      8.19 o
 -11   5   2        2.10        7.47     11.78 o
 -10   5   2       26.61       35.53     10.44 o
  -9   5   2        6.72       14.85     10.46 o
  -8   5   2       41.54       41.68      8.52 o
  -7   5   2       59.53       55.67      7.60 o
  -6   5   2       21.08       17.07      6.35 o
  -5   5   2      171.94      167.37      5.42 o
  -4   5   2      132.27      126.09      5.52 o
  -3   5   2       11.88       12.76      4.73 o
  -2   5   2        2.76        1.03      5.89 o
  -1   5   2      134.67      147.49      7.08 o
   2   5   2       23.77       25.84      5.68 o
   3   5   2       39.15       38.96      7.89 o
   4   5   2      177.56      177.82      6.70 o
   5   5   2        0.38        0.93      4.98 o
   6   5   2        1.46        3.98      8.27 o
   7   5   2        0.90        2.39      6.97 o
   8   5   2       11.65        6.81      6.14 o
   9   5   2        9.94       13.54      7.62 o
  10   5   2        1.19        0.00      8.71 o
  11   5   2        0.06        0.44      1.53 o
 -11   6   2        2.87        0.00     12.25 o
 -10   6   2        1.05        0.00      6.30 o
  -9   6   2       24.88       23.25      8.94 o
  -8   6   2        0.06        0.87      4.54 o
  -7   6   2       41.04       33.00      7.77 o
  -6   6   2       50.61       51.12      5.64 o
  -5   6   2      731.36      785.92     10.94 o
  -4   6   2      280.85      281.87      6.64 o
  -3   6   2      952.72      930.54     20.71 o
  -2   6   2      255.80      233.37      4.60 o
  -1   6   2      554.06      547.43      6.43 o
   0   6   2        0.47        0.00      2.96 o
   1   6   2        1.16        0.00      0.48 o
   2   6   2        8.01        8.08      3.72 o
   3   6   2        8.58        7.56      3.62 o
   4   6   2        8.24        8.03      4.52 o
   5   6   2       18.17       15.03      6.50 o
   6   6   2       40.98       44.43     10.80 o
   7   6   2       12.90       14.34      9.13 o
   8   6   2       15.76       11.96     11.08 o
   9   6   2        0.36        0.00      3.22 o
  10   6   2        7.17        0.80     26.45 o
 -10   7   2        0.05        0.12     10.77 o
  -8   7   2       46.22       62.96     13.39 o
  -7   7   2        4.88        7.51      8.42 o
  -6   7   2        0.08        2.51      8.12 o
  -5   7   2       68.99       77.85      6.54 o
  -4   7   2       24.46       26.20      5.84 o
  -3   7   2      129.38      141.45      4.84 o
  -2   7   2       65.66       45.83      4.39 o
  -1   7   2       23.79       13.69      4.56 o
   0   7   2        6.68        0.90      6.09 o
   1   7   2        5.70        3.96      3.35 o
   2   7   2      244.92      242.72      4.54 o
   3   7   2        7.77        4.08      4.19 o
   4   7   2        8.37       10.23      5.88 o
   5   7   2       68.48       71.28      6.68 o
   6   7   2        2.57        0.00      3.29 o
   7   7   2       58.65       66.75     12.56 o
   8   7   2        1.89        0.00      8.40 o
   9   7   2        1.00        7.46     14.93 o
  10   7   2        6.64        2.25     18.09 o
  -9   8   2       21.48       23.20     16.43 o
  -8   8   2       48.84       51.34     17.39 o
  -7   8   2       16.05       22.14     13.91 o
  -6   8   2        2.52        5.25      8.30 o
  -5   8   2        6.16        6.99      7.26 o
  -4   8   2        7.69        1.90      4.85 o
  -3   8   2       74.85       80.79      6.02 o
  -2   8   2       56.38       56.51      5.57 o
  -1   8   2       98.24       81.21      5.62 o
   0   8   2       58.02       56.13      5.87 o
   1   8   2       60.49       50.69      5.91 o
   2   8   2        3.62        2.67      4.80 o
   3   8   2        6.76        5.06      3.80 o
   4   8   2       62.83       67.42      5.88 o
   5   8   2       44.61       31.17     11.87 o
   6   8   2        4.74        5.95     11.15 o
   7   8   2       20.93       18.60      9.99 o
   8   8   2       21.11       17.51     10.69 o
   9   8   2        0.43        0.00      1.42 o
  -7   9   2       27.79       30.59     19.00 o
  -6   9   2       24.71       26.88     11.00 o
  -5   9   2        3.39        0.00      4.71 o
  -4   9   2        0.96        0.00      7.66 o
  -3   9   2      131.30      131.00      9.33 o
  -2   9   2        5.81        3.80      5.93 o
  -1   9   2       75.03       70.16      6.17 o
   0   9   2       33.73       35.52      6.52 o
   1   9   2       64.29       61.02      6.92 o
   2   9   2       30.90       26.86      7.04 o
   3   9   2        0.77        1.73      6.12 o
   4   9   2        1.62        3.34      6.53 o
   5   9   2        0.30        0.30      2.76 o
   6   9   2        0.27        0.22      6.60 o
   7   9   2        2.81        6.41     12.75 o
   8   9   2       17.44       21.17     23.27 o
  -6  10   2        0.00        3.08     16.17 o
  -5  10   2        5.42        8.80     13.20 o
  -3  10   2       11.23        7.26     11.08 o
  -2  10   2        2.64        0.00      6.27 o
  -1  10   2       41.59       46.22      7.71 o
   0  10   2        0.21        0.00      6.57 o
   1  10   2       64.59       70.09      9.31 o
   2  10   2        4.88        0.18      1.43 o
   3  10   2        5.03        0.74      4.07 o
   4  10   2        4.09        5.38     13.54 o
   5  10   2        3.37        3.04     17.96 o
   6  10   2       13.16       20.87     14.73 o
  -3  11   2      111.68      128.27     15.41 o
  -2  11   2        0.99        0.76      3.24 o
  -1  11   2      236.62      279.67      8.75 o
   0  11   2        0.06        0.52      1.28 o
   1  11   2       33.36       38.99      7.97 o
   2  11   2       49.94       47.34     10.44 o
   3  11   2       19.09       24.14     22.60 o
 -12   1   3        1.30        0.70      2.81 o
 -11   1   3        2.47        0.61      5.56 o
 -10   1   3       26.84       28.26      8.29 o
  -9   1   3      115.68      110.77      5.51 o
  -8   1   3       56.20       46.93      5.10 o
  -7   1   3       30.23       24.66      3.92 o
  -6   1   3      653.36      710.01     16.71 o
  -4   1   3      476.88      543.23     11.01 o
  -3   1   3       13.37        8.93      2.59 o
  -2   1   3     1059.21     1061.72      9.77 o
  -1   1   3        0.59        3.84      1.15 o
   0   1   3     8353.12     8679.47     55.69 o
   1   1   3      145.01      151.76      3.75 o
   2   1   3     1144.27     1044.79      8.56 o
   3   1   3        6.26       10.86      2.85 o
   4   1   3       75.70       71.85      4.66 o
   5   1   3       18.06       16.64      5.49 o
   6   1   3      142.73      159.54      8.17 o
   7   1   3       77.34       78.79      5.27 o
   8   1   3       10.91       15.95      5.88 o
   9   1   3        5.00        3.46      6.12 o
  10   1   3       31.96       25.20      7.36 o
  11   1   3        0.75        0.16      1.97 o
  12   1   3       89.45       82.18     13.28 o
 -12   2   3       24.46       33.65     11.35 o
 -11   2   3       31.54       35.42      8.45 o
 -10   2   3       10.21       10.83      7.69 o
  -9   2   3        0.42        2.23      7.00 o
  -8   2   3      118.51      124.40      6.15 o
  -7   2   3        5.56        7.80      4.41 o
  -6   2   3      374.16      373.81     12.81 o
  -4   2   3      554.12      636.98     11.94 o
  -3   2   3      213.58      261.29      7.22 o
  -2   2   3       46.93       68.39      3.71 o
  -1   2   3     1592.98     1556.52      8.86 o
   0   2   3       62.97       57.26      1.49 o
   1   2   3        9.42        7.69      1.89 o
   2   2   3       62.91       48.06      7.05 o
   3   2   3     2416.44     2568.98     25.98 o
   4   2   3     1006.91     1098.78     13.16 o
   5   2   3      129.49      133.29      4.81 o
   6   2   3        1.41        0.01      0.90 o
   7   2   3       24.12       23.68      4.41 o
   8   2   3       41.32       44.63      5.81 o
   9   2   3        9.61        6.96      6.59 o
  10   2   3      204.22      227.70      8.83 o
  11   2   3      125.21      142.07     11.44 o
  12   2   3       24.96       27.61     14.98 o
 -12   3   3       27.92       25.50     15.24 o
 -11   3   3        9.53        4.41     34.20 o
 -10   3   3       12.85       21.38     12.53 o
  -9   3   3       25.31       30.57     10.80 o
  -8   3   3       29.65       26.91      6.42 o
  -7   3   3      241.80      253.67      9.77 o
  -6   3   3        4.85        3.59      4.79 o
  -5   3   3      620.42      653.15     11.01 o
  -4   3   3      154.46      136.88     79.32 o
  -3   3   3      504.87      522.31    301.26 o
  -2   3   3      146.73      149.88      3.94 o
  -1   3   3     1237.78     1307.11     21.65 o
   0   3   3       37.70       42.74      3.06 o
   1   3   3      256.67      278.20      7.28 o
   2   3   3       52.07       73.53      3.00 o
   3   3   3      118.14      156.58      3.60 o
   4   3   3      702.89      601.75    355.41 o
   5   3   3       88.32       65.88      6.48 o
   6   3   3        2.52        5.57      7.43 o
   7   3   3        2.15        3.11      4.89 o
   8   3   3        3.40        1.23      4.51 o
   9   3   3        0.09        0.00      1.24 o
  10   3   3       25.22       13.04     14.81 o
  11   3   3        2.06        6.06     13.87 o
  12   3   3       12.36        6.12     20.20 o
 -12   4   3       59.84       66.28     19.57 o
 -11   4   3        0.01        3.00     24.09 o
 -10   4   3        2.68        1.86     11.00 o
  -9   4   3        3.86        1.57      8.63 o
  -8   4   3       15.23       10.57      8.64 o
  -7   4   3       27.56       23.02      7.05 o
  -6   4   3       32.60       34.92      4.47 o
  -5   4   3      213.09      230.01      6.49 o
  -4   4   3      347.99      365.92      7.64 o
  -2   4   3      527.66      554.84     33.52 o
  -1   4   3      136.36      157.37      3.63 o
   0   4   3      110.63       72.27      4.68 o
   1   4   3       52.09       61.25      4.86 o
   2   4   3      294.63      282.46      8.35 o
   4   4   3        9.12        7.69      5.99 o
   5   4   3      776.64      810.78     12.39 o
   6   4   3       54.54       55.32      5.99 o
   7   4   3      431.42      489.15      8.98 o
   8   4   3       54.24       57.61      7.74 o
   9   4   3       35.74       42.38      6.86 o
  10   4   3        1.42        5.47      8.94 o
  11   4   3        0.00        0.00      4.01 o
  12   4   3        7.76        7.39     16.00 o
 -11   5   3       16.60       13.52     10.76 o
 -10   5   3        3.05        0.94      5.06 o
  -9   5   3       15.06       10.11      7.95 o
  -8   5   3       18.39       14.91      7.94 o
  -7   5   3       46.70       47.35      6.85 o
  -6   5   3      587.48      602.53      9.69 o
  -5   5   3       62.72       54.71      5.04 o
  -4   5   3      722.94      716.31     25.30 o
  -3   5   3       12.19       14.20      8.36 o
  -2   5   3      204.74      170.04      6.82 o
   0   5   3       33.46       25.52      5.34 o
   3   5   3       28.77       22.87      6.56 o
   4   5   3        1.18        0.00      1.32 o
   5   5   3      109.26      105.83      7.88 o
   6   5   3        6.66        5.44      6.15 o
   7   5   3        2.36        7.71      8.09 o
   8   5   3       22.81       31.54      9.11 o
   9   5   3        5.56       12.75     10.02 o
  10   5   3        0.48        0.00     13.71 o
  11   5   3        0.78        3.66     25.79 o
 -11   6   3       10.88        7.30     21.91 o
 -10   6   3        0.15        1.85     14.79 o
  -9   6   3        5.77        7.95      8.88 o
  -8   6   3       62.86       62.56      8.06 o
  -7   6   3        0.34        0.13      0.78 o
  -6   6   3      130.94      115.46      5.73 o
  -5   6   3      161.02      142.97      6.02 o
  -4   6   3        0.50        0.91      3.20 o
  -3   6   3     1083.55     1065.59     11.92 o
  -2   6   3       16.94       15.37      3.55 o
  -1   6   3      258.92      272.90      5.47 o
   0   6   3       12.57        8.36      4.27 o
   1   6   3      374.20      373.45      5.52 o
   2   6   3       21.52       14.52      3.41 o
   3   6   3       24.73       25.27      3.56 o
   4   6   3        0.18        1.67      3.84 o
   5   6   3       91.95       85.81      6.05 o
   6   6   3      162.49      161.03      7.55 o
   7   6   3       10.29        7.29     13.02 o
   8   6   3        0.31        0.00      9.75 o
   9   6   3        1.32        4.88      9.46 o
  10   6   3       22.02       24.50     14.62 o
 -10   7   3       10.06        3.33     33.26 o
  -9   7   3        3.28        0.00      2.88 o
  -8   7   3       14.83       17.04     13.54 o
  -7   7   3        9.70        8.64     14.96 o
  -6   7   3       24.67       30.27     11.53 o
  -5   7   3      106.17      115.50      8.15 o
  -4   7   3       31.78       25.51      6.30 o
  -3   7   3      165.82      150.93      4.93 o
  -2   7   3        1.17        0.00      4.99 o
  -1   7   3        1.38        5.10      3.93 o
   0   7   3        5.81        8.08      4.78 o
   1   7   3       10.97        8.68      3.98 o
   2   7   3      170.84      159.15      3.86 o
   3   7   3      112.25       92.15      3.98 o
   4   7   3        0.34        0.67      4.42 o
   5   7   3       19.84       21.39      8.42 o
   6   7   3       50.29       49.81      8.60 o
   7   7   3       79.94       77.62     11.64 o
   8   7   3        2.05        0.00      0.33 o
   9   7   3       56.59       60.23     15.06 o
  10   7   3        0.67        3.91     48.04 o
  -9   8   3       12.31       15.86     16.52 o
  -8   8   3      156.20      185.94     17.28 o
  -7   8   3        2.86        1.18     19.22 o
  -6   8   3       49.50       56.21     13.28 o
  -5   8   3       49.71       45.96      7.99 o
  -4   8   3       41.21       44.82      6.84 o
  -3   8   3       31.81       29.69      8.67 o
  -2   8   3       55.50       43.48      5.32 o
  -1   8   3      132.26      125.44      5.43 o
   0   8   3       42.18       39.98      5.27 o
   1   8   3      331.39      337.03      6.70 o
   2   8   3        2.49        2.74      4.34 o
   3   8   3       23.48       18.58      4.65 o
   4   8   3       29.56       26.15      6.33 o
   5   8   3        7.25        3.51      7.21 o
   6   8   3        1.42        2.32     29.08 o
   7   8   3        0.00        0.22      2.00 o
   8   8   3       28.46       30.89     10.88 o
   9   8   3        3.59        1.82      6.61 o
  -7   9   3      119.59      150.80     18.41 o
  -6   9   3       21.20       22.15     14.86 o
  -5   9   3       43.84       52.07      8.45 o
  -4   9   3        2.24        5.52     13.15 o
  -3   9   3      128.50      132.66     10.19 o
  -2   9   3        0.00        0.00      2.12 o
  -1   9   3      120.66      118.08      5.71 o
   0   9   3        2.05        0.78      2.13 o
   1   9   3        1.96        5.35      7.99 o
   2   9   3       13.85       14.36      5.81 o
   3   9   3       11.93        7.68      5.30 o
   4   9   3        9.69        4.37      7.96 o
   5   9   3       28.67       36.58     14.77 o
   7   9   3        1.22        0.00     17.92 o
  -4  10   3       14.33       20.65     18.47 o
  -3  10   3        0.00        0.94      9.67 o
  -2  10   3       47.45       54.39      8.32 o
  -1  10   3       34.12       28.45      7.23 o
   0  10   3      224.73      262.12      7.88 o
   1  10   3        1.36        0.81      3.64 o
   2  10   3       55.22       68.61      8.63 o
   3  10   3        4.92        7.13      9.11 o
   4  10   3        4.34        2.45     11.05 o
   5  10   3        2.12        0.92     11.93 o
  -3  11   3       83.10      111.49     14.21 o
  -2  11   3        7.13        6.60     14.23 o
  -1  11   3       82.97       92.45      9.27 o
   0  11   3       26.32       27.90      9.71 o
   1  11   3       86.55       80.72      9.54 o
   2  11   3       67.71       85.68     11.23 o
 -12   0   4       21.94       36.08     12.70 o
 -11   0   4       26.00       25.64     10.08 o
 -10   0   4        5.45        4.72     12.40 o
  -9   0   4       48.92       43.86      8.15 o
  -8   0   4        4.68        6.15      5.70 o
  -7   0   4       96.91       98.19      5.89 o
  -6   0   4        0.06        1.05      2.50 o
  -5   0   4      807.46      846.32     14.55 o
  -4   0   4      952.24     1086.39     14.93 o
  -1   0   4       14.70       14.44      1.73 o
   0   0   4     3496.26     3642.56     99.33 o
   1   0   4     2529.28     2783.00     17.37 o
   2   0   4     1490.03     1654.12     14.11 o
   6   0   4      113.50      147.41      8.00 o
   7   0   4       99.23      125.56      5.70 o
   8   0   4        2.05        9.07      7.26 o
   9   0   4       29.60       27.69      8.62 o
  10   0   4      114.99      113.90      7.84 o
  11   0   4       13.93       19.66     13.63 o
  12   0   4       49.00       60.24     15.43 o
 -13   1   4        2.98        5.67     36.91 o
 -12   1   4        4.02        3.10      9.94 o
 -11   1   4        0.05        0.00      2.94 o
 -10   1   4       34.17       32.72      6.14 o
  -9   1   4        1.26        0.00      2.14 o
  -8   1   4       93.71       87.49      5.38 o
  -7   1   4        1.44        4.27      3.78 o
  -6   1   4      210.16      201.35      6.49 o
  -5   1   4      123.44      119.61      4.39 o
  -4   1   4       78.61       91.37      4.63 o
  -3   1   4      762.75      809.87     10.74 o
  -2   1   4      204.02      185.82      7.86 o
  -1   1   4      195.78      193.65      3.47 o
   0   1   4       20.59       20.09      1.21 o
   1   1   4     1707.57     1681.48     20.99 o
   2   1   4       19.76       21.70      2.68 o
   3   1   4      670.29      686.80     30.08 o
   5   1   4      202.33      256.08      9.09 o
   6   1   4        1.75        0.00      0.41 o
   7   1   4       21.77       26.21      4.52 o
   8   1   4      136.97      147.89      4.73 o
   9   1   4        3.70        6.68      6.21 o
  10   1   4        5.31        6.61      6.66 o
  11   1   4       16.10       13.79      9.87 o
  12   1   4        1.90        0.00      3.88 o
 -12   2   4        0.18        0.71      7.54 o
 -11   2   4       10.15       11.30      9.37 o
 -10   2   4       39.84       37.33      7.35 o
  -9   2   4        1.08        2.28      4.79 o
  -8   2   4        0.57        0.00      3.87 o
  -7   2   4      123.87      121.57      5.57 o
  -6   2   4      367.66      424.67      6.63 o
  -5   2   4      467.37      518.91     12.24 o
  -4   2   4     4736.48        0.03      0.28 o
  -3   2   4     1463.07     1532.88     17.60 o
  -2   2   4     3076.46     3358.21     16.09 o
  -1   2   4      682.85      686.46      4.57 o
   0   2   4      179.39      214.99      3.54 o
   1   2   4      273.30      265.11      5.24 o
   2   2   4      915.29      856.77     11.05 o
   3   2   4       22.24       13.90      3.07 o
   4   2   4       95.16      100.95      5.95 o
   5   2   4       86.32       84.07      4.25 o
   6   2   4        1.36        5.59      3.87 o
   7   2   4       31.88       31.33      5.19 o
   8   2   4        1.01        3.06      5.66 o
   9   2   4       42.55       48.97      5.84 o
  10   2   4        0.45        2.48      6.29 o
  11   2   4        2.34        5.14      7.55 o
  12   2   4       19.71       23.13     11.72 o
 -12   3   4        0.52        4.94     26.09 o
 -11   3   4        7.45        2.78     19.16 o
 -10   3   4        2.08        8.99     11.19 o
  -9   3   4       19.97       15.81     11.27 o
  -8   3   4       18.98       13.46      6.98 o
  -7   3   4        7.98        4.84      6.73 o
  -6   3   4      103.35      104.79      4.29 o
  -5   3   4       82.80       89.55      4.11 o
  -4   3   4        8.70        3.82      4.87 o
  -3   3   4       42.30       40.35      4.26 o
  -2   3   4       61.39       62.57      4.03 o
  -1   3   4      955.91     1038.81     10.33 o
   0   3   4      515.27      476.97      5.27 o
   2   3   4       35.07       32.79      2.88 o
   3   3   4       47.20       42.12     26.98 o
   4   3   4       74.19       56.15     31.03 o
   5   3   4        0.07        1.77      6.63 o
   6   3   4       97.07       81.94      6.45 o
   7   3   4      143.62      154.41      7.24 o
   8   3   4      327.59      363.07     16.87 o
   9   3   4        1.25        1.71      7.41 o
  10   3   4        0.07        0.00      7.34 o
  11   3   4        7.17        6.49     13.74 o
  12   3   4        0.76        7.32     29.78 o
 -12   4   4       72.86       78.73     20.74 o
 -11   4   4        1.19        0.05      0.26 o
 -10   4   4        6.99        6.54     14.71 o
  -9   4   4       47.52       41.43      8.61 o
  -8   4   4        3.76        2.75      6.21 o
  -7   4   4       31.11       28.92      5.79 o
  -6   4   4       25.16       28.09      4.69 o
  -5   4   4       27.94       23.60      4.13 o
  -4   4   4      219.30      238.58      7.33 o
  -3   4   4       14.99       13.75      4.73 o
  -2   4   4      422.75      382.55    226.25 o
  -1   4   4        8.29        3.31      2.89 o
   0   4   4       24.19       21.41      5.29 o
   4   4   4        0.32        0.13      5.91 o
   5   4   4      600.86      613.62     26.31 o
   6   4   4       80.48       84.00      6.27 o
   7   4   4        4.28        3.44      4.94 o
   8   4   4       33.37       31.80     10.40 o
   9   4   4       19.40       16.36      9.47 o
  10   4   4       53.45       53.96     13.94 o
  11   4   4        0.01        0.00      2.52 o
  12   4   4       22.59       30.62     13.25 o
 -11   5   4       33.60       37.11     18.04 o
 -10   5   4       12.85       17.62     11.28 o
  -9   5   4        0.91        1.93      7.38 o
  -8   5   4       60.79       66.76      8.18 o
  -7   5   4       31.28       27.68      6.52 o
  -6   5   4      179.27      173.34      5.84 o
  -5   5   4      278.83      257.01     10.50 o
  -4   5   4      351.37      376.48     10.48 o
  -3   5   4      155.04      162.52      9.85 o
  -2   5   4       17.19       17.10      8.35 o
  -1   5   4        7.46        8.84      6.92 o
   0   5   4        4.64        8.71      6.39 o
   1   5   4      165.51      171.24      5.65 o
   2   5   4        6.85        8.59      7.25 o
   3   5   4       33.70       23.20      3.94 o
   4   5   4      176.40      173.53      4.63 o
   5   5   4       89.42       84.66      6.57 o
   6   5   4       44.70       42.29      6.01 o
   7   5   4       47.36       36.01      6.20 o
   8   5   4        6.32        5.13      7.55 o
   9   5   4       12.03       10.66      9.64 o
  10   5   4        0.00        0.00     60.44 o
  11   5   4        2.16        0.18      1.57 o
 -10   6   4       14.24       11.87     11.54 o
  -9   6   4        4.18        0.00      8.24 o
  -8   6   4        0.56        1.13      6.27 o
  -7   6   4       67.20       53.48      6.73 o
  -6   6   4        3.14        0.00      6.02 o
  -5   6   4       70.62       74.86      5.91 o
  -4   6   4      108.26      103.23      6.58 o
  -3   6   4      399.87      424.92     10.03 o
  -2   6   4       39.61       37.79      3.59 o
  -1   6   4     1307.54     1353.64     13.86 o
   0   6   4       23.68       25.70      4.17 o
   1   6   4      715.69      680.21      6.65 o
   2   6   4       51.65       44.01      3.37 o
   3   6   4       40.11       43.33      3.64 o
   4   6   4        0.22        2.32      4.49 o
   5   6   4        0.82        2.86      5.63 o
   6   6   4       52.40       57.14      8.24 o
   7   6   4        2.11        4.93     13.39 o
   8   6   4        2.78        7.48     11.75 o
   9   6   4        3.61        4.94     15.80 o
  10   6   4        4.10        6.41     10.95 o
 -10   7   4        4.15        2.16      6.66 o
  -9   7   4        4.54        3.53      7.93 o
  -8   7   4        8.54        8.17     10.68 o
  -7   7   4        0.14        0.00     40.80 o
  -6   7   4       40.51       37.53      7.92 o
  -5   7   4        8.91       11.59      7.75 o
  -4   7   4        0.78        3.30      7.22 o
  -3   7   4       16.41       13.23      5.68 o
  -2   7   4       46.22       38.44      4.65 o
  -1   7   4       14.04       10.09      4.66 o
   0   7   4      105.82       91.81      4.78 o
   1   7   4       36.06       35.17      4.39 o
   2   7   4      705.42      670.88      7.32 o
   3   7   4        0.08        0.00      3.10 o
   4   7   4      370.84      388.60      6.78 o
   5   7   4       62.49       64.11      8.03 o
   6   7   4        4.02        0.74     10.52 o
   7   7   4      308.57      326.77     14.95 o
   8   7   4        2.81        1.47     48.30 o
   9   7   4       54.75       69.22     15.04 o
  -8   8   4       24.54       18.86     15.32 o
  -7   8   4       45.17       47.74     13.01 o
  -6   8   4       94.16       84.79     10.28 o
  -5   8   4       60.43       65.17     11.37 o
  -4   8   4       26.85       31.76      6.45 o
  -3   8   4        0.20        0.00      3.47 o
  -2   8   4        8.66        7.06      6.19 o
  -1   8   4        8.62        8.85      5.40 o
   0   8   4        7.01        5.18      5.01 o
   1   8   4       21.06       16.60      4.50 o
   2   8   4        0.60        0.41      2.49 o
   3   8   4       15.74       12.08      4.93 o
   4   8   4       75.56       76.54      5.34 o
   5   8   4       77.96       69.72      9.14 o
   6   8   4       46.66       53.75      9.73 o
   7   8   4       10.05        0.00      3.09 o
   8   8   4        6.26        3.66     10.23 o
   9   8   4        8.10        6.76     14.08 o
  -7   9   4       24.46       29.63     18.29 o
  -6   9   4        6.87        8.66     16.86 o
  -5   9   4       13.63       16.16     13.44 o
  -4   9   4       13.81       12.35      9.92 o
  -3   9   4       18.38       18.81     13.09 o
  -2   9   4       46.47       44.60      6.85 o
  -1   9   4      176.50      181.44      6.36 o
   0   9   4       21.11       17.72      6.51 o
   1   9   4      154.41      167.66     11.20 o
   2   9   4       70.14       67.41      5.95 o
   3   9   4      112.09      114.80      6.53 o
   4   9   4       23.54       23.38      6.84 o
   5   9   4        1.18        3.25     10.38 o
   6   9   4        5.58       10.64     14.76 o
   7   9   4        8.70        7.98     12.31 o
  -6  10   4       11.30       10.63     31.73 o
  -5  10   4        0.34        0.00     22.86 o
  -4  10   4       11.82       10.21     17.68 o
  -3  10   4        0.15        7.59     13.43 o
  -2  10   4        4.13        5.62      7.75 o
  -1  10   4        1.41        2.34      6.79 o
   0  10   4        1.14        2.66      6.06 o
   1  10   4       41.29       40.91      7.70 o
   2  10   4        1.23        2.20      5.53 o
   3  10   4        8.26        9.99      8.86 o
   4  10   4       18.24       21.71      9.37 o
   5  10   4       39.32       37.79     17.50 o
  -2  11   4        1.89        0.45      2.17 o
  -1  11   4      147.52      163.24      9.09 o
   0  11   4        2.21        3.40      6.38 o
   1  11   4      110.23      115.37     11.25 o
   2  11   4        9.34        3.43     16.22 o
 -12   1   5        3.00       13.27     12.76 o
 -11   1   5       88.03       99.40      7.57 o
 -10   1   5        0.88        0.92      8.34 o
  -9   1   5       76.69       87.97      5.80 o
  -8   1   5        1.92        3.30      3.75 o
  -7   1   5      249.78      240.69      5.74 o
  -6   1   5       41.53       43.66      4.15 o
  -5   1   5       74.85       67.97      5.52 o
  -4   1   5      918.88     1015.69     14.04 o
  -3   1   5      197.83      211.01      6.11 o
  -2   1   5     1719.35     1800.32     19.63 o
  -1   1   5       62.48       68.10      1.54 o
   0   1   5        6.01        5.19      0.92 o
   1   1   5      485.56      558.38      9.18 o
   2   1   5      300.78      355.77      9.84 o
   3   1   5      908.35      962.33     11.37 o
   6   1   5        0.11        1.34      6.34 o
   7   1   5       50.33       52.06      4.51 o
   8   1   5       15.93       17.83      4.93 o
   9   1   5       12.40       17.02      6.68 o
  10   1   5       48.15       53.48      7.76 o
  11   1   5       55.93       63.06      8.90 o
  12   1   5        8.93        9.50     13.02 o
 -12   2   5       23.02       32.08     11.64 o
 -11   2   5        8.20        6.80      7.81 o
 -10   2   5        3.65        9.46      7.23 o
  -9   2   5        0.07        2.12      5.93 o
  -8   2   5      242.42      232.14      6.71 o
  -7   2   5       99.80       80.83      4.22 o
  -6   2   5      125.67      107.87      6.92 o
  -5   2   5        3.77        3.32      6.09 o
  -3   2   5     1951.14     2154.64     22.02 o
  -2   2   5      823.62      961.53      7.92 o
  -1   2   5      584.49      531.04      5.42 o
   0   2   5      518.48      569.31      3.66 o
   1   2   5      121.90      110.78      2.61 o
   2   2   5        0.95        3.72      2.52 o
   3   2   5       35.87       40.41      2.77 o
   4   2   5      154.59      149.32      7.29 o
   5   2   5      449.95      510.06      9.01 o
   6   2   5        0.00        2.11      5.91 o
   7   2   5      223.54      232.32      5.28 o
   8   2   5       23.38       22.79      5.19 o
   9   2   5       33.78       33.79      5.81 o
  10   2   5        0.76        0.38      1.14 o
  11   2   5        5.62        1.18      2.61 o
  12   2   5       22.54       31.17     13.22 o
 -12   3   5      127.15      138.03     17.84 o
 -11   3   5       10.92       18.98     15.56 o
 -10   3   5      126.27      139.07     12.60 o
  -9   3   5       10.08       14.22     11.41 o
  -8   3   5       11.98        6.55     10.03 o
  -7   3   5        1.84        0.00      3.36 o
  -6   3   5       18.80       20.37      4.01 o
  -5   3   5       36.98       51.89      4.05 o
  -4   3   5       35.33       34.58      3.61 o
  -2   3   5     1606.46     1775.58     89.50 o
  -1   3   5        0.07        1.56      1.80 o
   0   3   5     1359.82     1344.21      8.01 o
   1   3   5      475.87      489.33     10.47 o
   2   3   5      579.85      444.60    319.40 o
   3   3   5      616.30      598.51      9.83 o
   4   3   5       56.22       58.90      3.15 o
   5   3   5        4.14        1.43      5.64 o
   6   3   5      222.62      199.71      6.97 o
   7   3   5       48.97       36.51     11.11 o
   8   3   5        0.31        2.41      9.67 o
   9   3   5       30.53       31.20      8.83 o
  10   3   5        7.10       10.38     10.28 o
  11   3   5       13.01        9.26     12.42 o
  12   3   5       11.26        7.75     20.72 o
 -11   4   5       22.85       19.79     16.48 o
 -10   4   5       86.72       96.07     15.12 o
  -9   4   5        2.27        0.00     19.45 o
  -8   4   5       23.50       22.78      8.17 o
  -7   4   5        0.98        1.74      3.43 o
  -6   4   5        5.91        9.81      4.24 o
  -5   4   5       57.91       57.19      3.84 o
  -4   4   5       93.39      100.54      5.84 o
  -3   4   5       61.65       47.74      5.14 o
  -2   4   5      918.25      952.70     17.04 o
  -1   4   5       83.84       75.97     48.97 o
   0   4   5       71.25       75.67      2.37 o
   1   4   5      170.26      198.62      8.03 o
   2   4   5       32.36       26.63      4.06 o
   3   4   5      107.16      115.05      4.84 o
   4   4   5      333.07      324.63      7.76 o
   5   4   5      397.70      460.46      9.81 o
   6   4   5       49.71       44.19      6.63 o
   7   4   5      304.11      330.49      9.45 o
   8   4   5       59.95       56.89     12.41 o
   9   4   5      224.29      226.09      9.62 o
  10   4   5       29.95       31.22     10.52 o
  11   4   5        6.85        6.79     10.92 o
  12   4   5        0.39        0.00      5.28 o
 -11   5   5       34.41       44.46     20.80 o
 -10   5   5        0.52        0.29      4.79 o
  -9   5   5      228.26      276.32     10.22 o
  -8   5   5        0.37        1.24      2.67 o
  -7   5   5       19.86       24.87      6.92 o
  -6   5   5      346.21      338.18      7.72 o
  -5   5   5       15.00       17.51      5.59 o
  -4   5   5      742.48      705.74     11.91 o
  -3   5   5      148.58      129.05      5.81 o
  -2   5   5     1419.11     1427.53     22.63 o
  -1   5   5      352.90      351.33      8.04 o
   0   5   5     1816.47     1843.96     17.18 o
   1   5   5      121.36      131.38      5.57 o
   2   5   5        9.22       15.83      5.41 o
   3   5   5      139.03      153.26      6.05 o
   4   5   5       60.80       56.67      5.75 o
   5   5   5       19.98       17.68      6.92 o
   6   5   5        0.18        0.00      3.16 o
   7   5   5       14.86       11.88      6.96 o
   8   5   5       20.83       18.59      9.10 o
   9   5   5        8.61       12.35      7.31 o
  10   5   5       13.37       24.14      8.22 o
  11   5   5        2.99        0.69      7.63 o
 -10   6   5       27.27       29.72     10.60 o
  -9   6   5        0.01        0.00      2.72 o
  -8   6   5        1.44        3.57      7.82 o
  -7   6   5       16.22       12.26      6.56 o
  -6   6   5       20.69       14.79      6.43 o
  -5   6   5       14.24       16.49      6.71 o
  -4   6   5       54.65       50.94      5.67 o
  -3   6   5      648.69      643.34     11.86 o
  -2   6   5        0.55        0.64      1.29 o
  -1   6   5      221.82      211.67      4.44 o
   0   6   5       78.80       75.69      3.41 o
   1   6   5      206.41      188.79      4.32 o
   2   6   5        0.50        1.52      3.02 o
   3   6   5       14.24        9.32      4.35 o
   4   6   5      192.80      191.63      6.11 o
   5   6   5       99.76       91.91      8.58 o
   6   6   5        0.29        0.00      6.93 o
   7   6   5       57.56       47.80      8.17 o
   8   6   5        3.11        1.10     11.80 o
   9   6   5        2.16        0.41      0.94 o
  10   6   5        0.22        0.53      6.56 o
 -10   7   5        0.72        0.00     20.02 o
  -9   7   5       70.92       73.71     12.98 o
  -8   7   5       44.11       49.06      9.79 o
  -7   7   5        2.99        6.63      6.92 o
  -6   7   5       35.07       30.87      8.73 o
  -5   7   5       17.70       17.20      7.33 o
  -4   7   5       34.25       35.69      7.44 o
  -3   7   5      182.22      207.61     13.40 o
  -2   7   5       46.66       43.20      4.60 o
  -1   7   5       67.75       69.16      4.62 o
   0   7   5      128.44      127.67      5.04 o
   1   7   5        1.18        0.49      1.45 o
   2   7   5      104.66       99.59      4.17 o
   3   7   5        3.75        0.91      3.17 o
   4   7   5      310.38      305.97      6.70 o
   5   7   5      101.26       83.06      7.90 o
   6   7   5        0.37        1.62     13.52 o
   7   7   5       11.42       13.85     10.11 o
   8   7   5       25.87       33.91     14.11 o
   9   7   5       22.09       23.19     12.64 o
  -8   8   5       53.65       57.22     17.37 o
  -7   8   5       53.09       48.64     11.93 o
  -6   8   5      185.17      208.05     10.19 o
  -5   8   5        6.47        8.71      8.04 o
  -4   8   5       10.92       18.39      9.57 o
  -3   8   5        6.01        7.04      7.51 o
  -2   8   5      144.12      154.84      5.21 o
  -1   8   5        1.40        1.46      3.41 o
   0   8   5        0.06        1.78      4.63 o
   1   8   5      119.28      113.56      4.59 o
   2   8   5       14.39       14.19      5.70 o
   3   8   5      168.82      171.28      6.46 o
   4   8   5        0.02        0.95      2.93 o
   5   8   5        7.84        9.89      8.94 o
   6   8   5       11.44        8.43     11.83 o
   7   8   5        6.29        9.07     13.48 o
   8   8   5       23.13       26.35     11.98 o
  -7   9   5       69.81      101.55     16.11 o
  -6   9   5       56.56       74.40     12.99 o
  -5   9   5      189.59      208.15     10.64 o
  -4   9   5       45.09       58.34     11.00 o
  -3   9   5       13.41       15.03     15.49 o
  -2   9   5        7.87       10.46      7.21 o
  -1   9   5      146.23      146.05      6.34 o
   0   9   5        0.62        0.39      1.59 o
   1   9   5       43.71       44.63      5.88 o
   2   9   5      129.59      141.85      7.08 o
   3   9   5       68.54       79.92      6.59 o
   4   9   5        3.07        9.46      6.13 o
   5   9   5        7.71        4.70     10.08 o
   6   9   5        2.27        3.40      7.08 o
   7   9   5        5.44        2.15     17.24 o
  -5  10   5       24.55       21.86     14.49 o
  -4  10   5       12.43       13.76     17.81 o
  -3  10   5       67.73       85.76     15.53 o
  -2  10   5        2.77        0.92      2.90 o
  -1  10   5        2.23        0.81      6.23 o
   0  10   5      125.08      131.27      8.39 o
   1  10   5        1.95        0.00      6.28 o
   2  10   5      307.23      367.69     13.50 o
   3  10   5        6.75        6.42      6.05 o
   4  10   5       66.43       76.50      9.98 o
   5  10   5        0.37        2.09     75.65 o
  -2  11   5        2.26        6.68     12.34 o
  -1  11   5       85.61      103.77     11.28 o
   0  11   5       43.42       48.91     14.29 o
   1  11   5       42.44       46.07     17.70 o
 -12   0   6        8.92        7.90     18.42 o
 -11   0   6       22.06       13.07      9.65 o
 -10   0   6        5.25       10.12     13.78 o
  -9   0   6        9.29        4.95      6.38 o
  -8   0   6      335.62      317.24     26.80 o
  -7   0   6       42.95       41.35      4.75 o
  -6   0   6      334.98      387.18      8.60 o
  -5   0   6      316.10      351.78     10.37 o
  -4   0   6      404.50      393.14      9.95 o
  -3   0   6       99.13      120.05      5.65 o
  -1   0   6     4369.09     4652.43     84.24 o
   0   0   6       19.39       24.30      2.30 o
   1   0   6     1170.62     1335.58     14.82 o
   2   0   6     3013.44     3127.94     22.96 o
   3   0   6      227.05      283.79      7.78 o
   6   0   6      189.96      211.24      9.62 o
   7   0   6      533.44      603.96      9.11 o
   8   0   6      103.38      123.83      7.05 o
   9   0   6       21.59       15.79      8.49 o
  10   0   6        4.97        0.00     11.33 o
  11   0   6        9.26       13.56     14.27 o
  12   0   6        5.45        5.05     15.22 o
 -12   1   6       10.32       10.41     12.70 o
 -11   1   6        2.92        2.31      7.40 o
 -10   1   6       40.68       35.28      6.90 o
  -9   1   6       46.67       40.15      6.14 o
  -8   1   6       59.11       53.51      5.37 o
  -7   1   6       14.87       15.19      4.41 o
  -6   1   6        0.88        1.87      3.77 o
  -5   1   6      487.67      518.08      9.24 o
  -4   1   6      160.78      166.94      6.46 o
  -3   1   6      290.17      349.59      8.04 o
  -2   1   6      438.61      503.84     12.40 o
  -1   1   6     1581.05     1794.64     11.88 o
   0   1   6      249.66      270.71      2.51 o
   1   1   6      484.29      511.52      5.14 o
   2   1   6      102.33      106.93      2.46 o
   3   1   6     1527.18      613.15     11.63 o
   5   1   6      233.54      241.73      6.60 o
   6   1   6        4.57        9.13      4.55 o
   7   1   6        0.00        0.34      2.95 o
   8   1   6        0.10        0.96      2.07 o
   9   1   6        2.45        5.63      6.30 o
  10   1   6       10.33       12.55      7.88 o
  11   1   6        0.03        0.35      1.63 o
  12   1   6        8.16        6.67     12.62 o
 -12   2   6        5.16       12.35     17.47 o
 -11   2   6       49.58       48.17     12.52 o
 -10   2   6        4.50        6.17      5.33 o
  -9   2   6       48.72       45.97      6.28 o
  -8   2   6       16.47       11.41      5.23 o
  -7   2   6      219.28      209.98      6.12 o
  -6   2   6        0.11        0.96      2.92 o
  -5   2   6       80.43       78.66      3.51 o
  -4   2   6       31.11       23.36      5.77 o
  -3   2   6        6.04        7.98      4.57 o
  -2   2   6     2955.79     3300.06     15.15 o
  -1   2   6      185.88      212.81      3.86 o
   0   2   6     1355.53     1532.10     39.75 o
   1   2   6      100.61      107.90      3.74 o
   2   2   6      860.73      943.40      7.85 o
   3   2   6        2.29        2.23      5.09 o
   4   2   6      122.33      147.47      7.63 o
   5   2   6      143.63      144.03      5.76 o
   6   2   6      108.49      100.94      4.11 o
   7   2   6        6.94        7.61      4.01 o
   8   2   6       23.75       26.01      5.24 o
   9   2   6        0.68        0.84      1.88 o
  10   2   6        1.92        0.00      4.76 o
  11   2   6       33.09       41.92      8.46 o
  12   2   6        1.06        0.61      5.22 o
 -12   3   6       16.85       23.00     20.08 o
 -11   3   6       21.43       27.05     17.40 o
 -10   3   6       97.91       89.88      9.16 o
  -9   3   6        7.16        0.00      8.10 o
  -8   3   6        7.59        5.09      7.85 o
  -7   3   6       69.58       67.69      6.43 o
  -6   3   6       31.23       31.90      4.26 o
  -5   3   6      193.50      201.29      5.61 o
  -4   3   6      197.94      229.25      5.64 o
  -3   3   6      115.94      102.29      5.10 o
  -2   3   6        7.15        9.85      4.06 o
  -1   3   6       58.66       68.46      3.67 o
   0   3   6      178.65      190.32      4.08 o
   1   3   6      153.15      164.58      4.85 o
   2   3   6      157.34      162.73      6.96 o
   3   3   6      739.25      816.13     35.53 o
   4   3   6       30.05       30.97      3.88 o
   5   3   6       16.11       15.63      3.59 o
   6   3   6       26.59       27.60      5.09 o
   7   3   6      273.06      263.66      8.53 o
   8   3   6        7.48        3.26      6.02 o
   9   3   6      116.86      118.21      8.67 o
  10   3   6       30.01       38.08     11.34 o
  11   3   6        7.02       12.53     10.17 o
  12   3   6        2.95        2.62     12.91 o
 -11   4   6        5.56        5.16     17.58 o
 -10   4   6      166.26      165.18     16.81 o
  -9   4   6       15.83       14.32     13.20 o
  -8   4   6       27.82       18.45      6.42 o
  -7   4   6      127.67      119.10      5.44 o
  -6   4   6       43.38       49.75      4.41 o
  -5   4   6      142.72      135.11      4.28 o
  -4   4   6        0.39        1.43      1.63 o
  -3   4   6     1371.31     1449.76     15.54 o
  -2   4   6       26.25       31.19      4.22 o
  -1   4   6      204.90      204.21      8.27 o
   0   4   6      564.06      660.00      9.89 o
   1   4   6      349.68      354.84     10.85 o
   2   4   6       90.58       86.69      4.46 o
   3   4   6        0.11        0.18      1.32 o
   4   4   6      114.61      110.69      3.82 o
   5   4   6       23.75       18.36      5.34 o
   6   4   6      473.21      492.23      8.80 o
   7   4   6      284.26      296.88     12.82 o
   8   4   6      142.06      117.24      7.58 o
   9   4   6        1.17        2.86      9.34 o
  10   4   6       60.24       51.68     11.67 o
  11   4   6        0.00        1.61      5.17 o
 -11   5   6       30.81       27.87     19.19 o
 -10   5   6       12.50       13.24     16.40 o
  -9   5   6       51.88       59.55     10.16 o
  -8   5   6       27.56       29.06      7.52 o
  -7   5   6        0.94        5.82      4.61 o
  -6   5   6       50.50       41.34      6.25 o
  -5   5   6       64.02       54.53      6.71 o
  -4   5   6      258.90      258.20      7.91 o
  -3   5   6       40.95       38.00      4.68 o
  -2   5   6      631.12      653.94      9.18 o
  -1   5   6       75.71       82.38      7.78 o
   0   5   6       97.77      117.69      9.27 o
   1   5   6       25.52       26.33      4.45 o
   2   5   6       44.75       33.33      4.03 o
   3   5   6        6.58        5.95      3.70 o
   4   5   6        9.67        8.55      4.82 o
   5   5   6      273.52      264.80      6.69 o
   6   5   6      110.02       88.47      6.37 o
   7   5   6       13.02       10.14      7.07 o
   8   5   6        1.74        0.29      1.39 o
   9   5   6        4.05        2.06     16.06 o
  10   5   6        0.75        5.83      8.25 o
  11   5   6        5.61        0.42     10.17 o
 -10   6   6       37.08       33.03     12.40 o
  -9   6   6       41.16       47.17     11.05 o
  -8   6   6        6.39        5.29      6.10 o
  -7   6   6        4.06        3.39     11.95 o
  -6   6   6        5.52        4.82      7.81 o
  -5   6   6        2.16        4.42     10.18 o
  -4   6   6        3.45        5.73      7.31 o
  -3   6   6       27.19       20.96      6.91 o
  -2   6   6      270.43      277.83      5.66 o
  -1   6   6      290.98      300.13      6.64 o
   0   6   6      245.05      230.08      6.10 o
   1   6   6      729.47      761.37      8.93 o
   2   6   6      154.27      143.86      4.14 o
   3   6   6      267.95      252.43      5.07 o
   4   6   6      355.72      340.81      7.68 o
   5   6   6        0.11        4.10      8.43 o
   6   6   6       63.96       53.04      6.59 o
   7   6   6       40.04       33.47      7.02 o
   8   6   6        1.82        3.94      5.68 o
   9   6   6        1.22        3.22      6.27 o
  10   6   6        2.61        0.13      2.61 o
  -9   7   6        4.03        9.14     17.17 o
  -8   7   6       28.06       23.27     11.60 o
  -7   7   6       96.85      107.37      9.59 o
  -6   7   6        5.71        3.08      6.37 o
  -5   7   6       10.03       10.11      7.20 o
  -4   7   6       23.13       29.82      7.11 o
  -3   7   6       37.70       27.42      8.11 o
  -2   7   6        0.01        0.09      0.64 o
  -1   7   6       12.85       13.11      4.58 o
   0   7   6       13.62        8.60      4.99 o
   1   7   6       33.65       35.08      4.42 o
   2   7   6       27.70       21.16      4.42 o
   3   7   6       78.92       71.79      4.87 o
   4   7   6      602.01      590.09      9.13 o
   5   7   6        0.41        0.00     22.64 o
   6   7   6      107.11      116.26     13.05 o
   7   7   6       87.87       90.65     15.47 o
   8   7   6        1.57        0.00      8.50 o
   9   7   6      100.83      113.21     12.93 o
  -8   8   6       40.35       49.34     17.53 o
  -7   8   6      181.62      205.67     10.82 o
  -6   8   6       38.81       35.92     11.22 o
  -5   8   6       72.20       87.13      8.80 o
  -4   8   6      159.79      174.22      8.11 o
  -3   8   6      107.39      111.02      8.87 o
  -2   8   6        0.05        1.33      3.87 o
  -1   8   6       18.40       20.16      6.67 o
   0   8   6       27.26       26.70      6.46 o
   1   8   6       12.25        9.27      5.02 o
   2   8   6        0.78        0.00      3.98 o
   3   8   6        7.45        8.22      5.44 o
   4   8   6       25.70       23.19      5.41 o
   5   8   6       11.35        6.67      6.58 o
   6   8   6       19.35       16.67     10.37 o
   7   8   6       13.56       10.86     11.66 o
  -7   9   6      113.55      114.49     13.56 o
  -6   9   6        4.26        0.74      4.48 o
  -5   9   6       61.79       79.58     11.23 o
  -4   9   6        0.04        6.57     11.19 o
  -3   9   6       23.84       28.08     10.15 o
  -2   9   6       34.45       37.41      7.91 o
  -1   9   6        2.19        0.69      1.99 o
   0   9   6       16.13       14.97      5.98 o
   1   9   6      145.15      156.37      9.13 o
   2   9   6        1.11        1.13      3.03 o
   3   9   6      110.48      126.56      5.92 o
   4   9   6       11.84        8.58      7.22 o
   5   9   6       55.77       52.26     11.06 o
   6   9   6       26.14       25.96     12.60 o
   7   9   6       13.69       18.35     16.32 o
  -5  10   6        0.60        3.55     12.38 o
  -4  10   6       16.21       19.38     17.11 o
  -3  10   6        2.73        1.05     64.30 o
  -2  10   6        9.27       15.24      8.85 o
  -1  10   6        1.94        1.79      7.80 o
   0  10   6       38.02       37.73      7.39 o
   1  10   6       22.64       26.34      8.21 o
   2  10   6        0.78        0.00      5.01 o
   3  10   6        6.13        8.42      8.68 o
   4  10   6       15.18       21.28     10.18 o
   5  10   6        0.98        4.81     11.83 o
 -12   1   7        0.42        0.07     17.43 o
 -11   1   7        3.26        4.73     13.48 o
 -10   1   7      100.70       94.08     10.60 o
  -9   1   7      125.79       98.64      9.37 o
  -8   1   7       12.13       15.03      6.52 o
  -7   1   7       31.34       31.74      5.79 o
  -6   1   7        4.85        4.41      3.29 o
  -5   1   7     1123.30     1194.22     11.61 o
  -4   1   7      290.95      313.01      7.39 o
  -3   1   7       38.58       40.70      2.87 o
  -2   1   7      133.04      188.03      3.05 o
  -1   1   7     4795.57     5338.72     42.92 o
   0   1   7       86.93       87.01      3.75 o
   1   1   7     1058.94     1134.64     29.92 o
   2   1   7      114.95      107.84      3.19 o
   3   1   7        9.65        5.97      6.52 o
   4   1   7      175.12      136.00      7.32 o
   5   1   7      310.25      353.55      8.20 o
   6   1   7       51.19       59.27      4.81 o
   7   1   7       22.30       20.02      4.95 o
   8   1   7       80.14       72.74      5.55 o
   9   1   7       49.61       56.52      6.24 o
  10   1   7        1.45        1.93      5.16 o
  11   1   7        0.03        0.00      6.86 o
  12   1   7        9.25       13.71     11.47 o
 -12   2   7        0.03        0.85      4.13 o
 -11   2   7       47.61       37.77     12.60 o
 -10   2   7       13.06       15.70      8.54 o
  -9   2   7        4.61        6.69      6.87 o
  -8   2   7       67.65       49.26      6.10 o
  -7   2   7       79.62       82.12      5.44 o
  -6   2   7      557.43      589.85      9.15 o
  -5   2   7       93.36       80.22      3.98 o
  -4   2   7       27.28       32.68      4.22 o
  -3   2   7       42.38       27.60      3.50 o
  -2   2   7       94.05      103.12      3.40 o
  -1   2   7     1608.83     1949.07     14.51 o
   0   2   7      109.25      122.22      3.98 o
   1   2   7     2666.94     2749.41     71.68 o
   2   2   7       63.86       73.01      2.83 o
   3   2   7        7.33        2.70      3.18 o
   4   2   7      127.21      115.85      4.86 o
   5   2   7       18.33       13.39      6.04 o
   6   2   7       62.93       59.92      5.12 o
   7   2   7       12.62        7.84      5.04 o
   8   2   7        0.07        1.02      3.25 o
   9   2   7       59.56       52.02      6.58 o
  10   2   7        4.31        4.53      5.60 o
  11   2   7        1.03        0.97      5.95 o
  12   2   7        0.25        1.02      3.42 o
 -11   3   7        2.36        0.00     12.47 o
 -10   3   7      266.69      292.62     10.81 o
  -9   3   7       14.40        7.03      7.57 o
  -8   3   7       33.06       33.13      6.03 o
  -7   3   7        8.56       10.24      4.77 o
  -6   3   7       19.40       19.99      3.65 o
  -5   3   7        0.69        1.48      1.30 o
  -4   3   7       65.37       63.56      4.81 o
  -3   3   7     1596.63     1776.71     13.36 o
  -2   3   7      234.07      261.74     10.10 o
  -1   3   7      863.95      926.70     15.25 o
   0   3   7       97.60      108.45      6.69 o
   1   3   7       91.88       90.98      4.18 o
   2   3   7        3.94        4.18      3.72 o
   3   3   7       49.88       53.49      4.08 o
   4   3   7       77.45       81.34      5.08 o
   5   3   7       98.33       89.87      4.81 o
   6   3   7       89.94      100.26      6.25 o
   7   3   7      156.21      149.60      7.26 o
   8   3   7      195.50      196.27     12.15 o
   9   3   7       11.69       12.44      9.13 o
  10   3   7       25.58       26.91     11.96 o
  11   3   7        5.15        9.89     12.46 o
  12   3   7        1.81        5.06     15.54 o
 -11   4   7       12.68       18.95     14.80 o
 -10   4   7        0.08        0.00     12.85 o
  -9   4   7       47.28       42.57      9.53 o
  -8   4   7       10.21       19.52      7.88 o
  -7   4   7        2.22        4.93      5.12 o
  -6   4   7       40.63       47.87      4.72 o
  -5   4   7       58.28       55.64      4.74 o
  -4   4   7       80.67       76.03      4.42 o
  -3   4   7       24.31       37.72      5.81 o
  -2   4   7       52.35       56.29      4.94 o
  -1   4   7       71.54       69.42     10.66 o
   0   4   7      495.23      521.12     14.98 o
   1   4   7       49.89       51.65      4.06 o
   2   4   7        9.97        9.07      4.48 o
   3   4   7       66.91       74.54      4.89 o
   4   4   7        3.33        5.51      4.36 o
   5   4   7       27.32       24.69      5.58 o
   6   4   7       92.90       93.94      5.56 o
   7   4   7       75.98       78.52      7.54 o
   8   4   7        6.46        5.45     12.15 o
   9   4   7       61.50       62.92      9.38 o
  10   4   7       23.24       23.28     11.20 o
  11   4   7       32.84       28.56     13.77 o
 -11   5   7        0.30        3.88      8.61 o
 -10   5   7       19.72       16.84      9.81 o
  -9   5   7        6.83       11.69      9.58 o
  -8   5   7       12.18       11.10      6.15 o
  -7   5   7      174.54      187.92      5.94 o
  -6   5   7       21.63       27.13      6.23 o
  -5   5   7        9.52        0.44      4.50 o
  -4   5   7      595.09      631.47     16.03 o
  -3   5   7      171.03      158.23      6.81 o
  -2   5   7      335.58      300.07      8.81 o
  -1   5   7      449.98      402.45     19.86 o
   0   5   7      218.55      229.04      5.77 o
   1   5   7       43.38       41.28      3.99 o
   2   5   7      112.40      117.08      5.12 o
   3   5   7        4.12        7.11      6.04 o
   4   5   7        7.01        5.76      4.36 o
   5   5   7       30.95       25.34      5.68 o
   6   5   7      174.15      181.44      6.48 o
   7   5   7       36.30       33.79      6.89 o
   8   5   7        5.91       11.29     10.62 o
   9   5   7       14.04       11.39     11.50 o
  10   5   7        0.23        3.37     47.56 o
 -10   6   7       46.63       50.94     13.79 o
  -9   6   7        4.18        2.37      4.87 o
  -8   6   7       91.35       95.05      9.73 o
  -7   6   7       30.63       31.81      8.61 o
  -6   6   7       23.50       18.61      8.21 o
  -5   6   7       28.20       27.95      7.34 o
  -4   6   7       20.64       19.40      7.90 o
  -3   6   7       49.82       41.00      6.82 o
  -2   6   7       17.32       13.87      5.19 o
  -1   6   7     1117.90     1095.31      9.60 o
   0   6   7      142.19      136.03      4.57 o
   1   6   7       52.40       44.92      4.76 o
   2   6   7      322.56      317.61     10.66 o
   3   6   7      247.22      241.57      5.80 o
   4   6   7       26.27       24.61      7.30 o
   5   6   7       37.56       38.03     11.78 o
   6   6   7       35.86       33.39      8.56 o
   7   6   7       26.13       26.15      7.24 o
   8   6   7        2.93        3.58      8.51 o
   9   6   7        0.00        1.12      9.70 o
  10   6   7        0.79        0.00      1.42 o
  -9   7   7        4.35        3.64     23.27 o
  -8   7   7       10.56       13.00     11.33 o
  -7   7   7       36.97       37.16     11.21 o
  -6   7   7       54.12       55.49      9.60 o
  -5   7   7        4.41        2.27      3.99 o
  -4   7   7       79.43       84.16      7.98 o
  -3   7   7       14.08       11.24      7.48 o
  -2   7   7        5.84        3.19      4.70 o
  -1   7   7       25.99       26.69      6.54 o
   0   7   7      205.80      199.33      6.33 o
   1   7   7       28.64       24.50      4.56 o
   2   7   7        8.85        8.73      4.51 o
   3   7   7        1.76        4.56      4.07 o
   4   7   7       48.00       51.80      5.66 o
   5   7   7        0.92        0.00     25.50 o
   6   7   7      233.54      228.34     14.55 o
   7   7   7       64.97       76.78     14.67 o
   8   7   7       13.47       16.11      8.85 o
   9   7   7       23.24       29.69     12.75 o
  -8   8   7        0.32        0.00      6.67 o
  -7   8   7      227.73      248.59     12.15 o
  -6   8   7       28.95       39.64     11.40 o
  -5   8   7      123.36      144.86      9.88 o
  -4   8   7      102.26      103.97     10.07 o
  -3   8   7      107.28      124.02      8.30 o
  -2   8   7        0.03        0.48      4.65 o
  -1   8   7       14.79       14.31      7.24 o
   0   8   7       32.73       34.84      6.99 o
   1   8   7       12.81       12.40      5.56 o
   2   8   7       88.35       84.82      5.09 o
   3   8   7       92.98       86.06      5.48 o
   4   8   7        4.71        5.95      5.86 o
   5   8   7       44.13       42.06      9.93 o
   6   8   7       25.56       25.02     10.69 o
   7   8   7        8.63        6.73      9.19 o
   8   8   7        3.12        0.00     81.68 o
  -7   9   7       35.02       34.28     19.26 o
  -6   9   7       30.53       32.07     12.69 o
  -5   9   7        4.01        7.56     10.02 o
  -4   9   7      118.14      135.60     11.72 o
  -3   9   7       93.22       86.38     11.27 o
  -2   9   7       14.82       20.75      9.64 o
  -1   9   7       24.31       23.85      8.10 o
   0   9   7       30.53       27.57      6.10 o
   1   9   7       47.48       47.88      7.19 o
   2   9   7        1.21        0.00      5.35 o
   3   9   7       27.55       27.44      6.24 o
   4   9   7       57.09       63.85      6.56 o
   5   9   7       34.32       34.57      9.36 o
   6   9   7        4.53        8.33     11.95 o
  -5  10   7       70.41       85.50     20.08 o
  -4  10   7        4.91        4.46     13.40 o
  -3  10   7       36.19       33.32     16.76 o
  -2  10   7       47.50       48.19     15.63 o
  -1  10   7       49.90       54.61      7.55 o
   0  10   7        0.70        5.11      6.77 o
   1  10   7        1.10        0.12      2.89 o
   2  10   7       88.24       95.45      9.52 o
   3  10   7        5.05        3.91      6.13 o
   4  10   7      145.85      158.67      8.70 o
 -12   0   8        2.58        3.29     44.22 o
 -11   0   8        4.78        0.00      8.56 o
 -10   0   8        6.63        3.43     13.84 o
  -9   0   8       15.54        3.48     17.33 o
  -8   0   8        9.05       11.23      6.42 o
  -7   0   8      138.89      147.19      8.98 o
  -6   0   8      536.29      516.87     10.02 o
  -5   0   8      133.13      116.94      5.44 o
  -4   0   8      449.89      429.79     11.28 o
  -3   0   8        1.09        1.68      4.01 o
  -2   0   8       93.32       83.45      3.69 o
  -1   0   8      148.63      149.04      3.57 o
   0   0   8     1209.79     1415.72     12.12 o
   1   0   8     4181.04     4504.82     76.61 o
   2   0   8      298.31      310.70      6.30 o
   3   0   8      177.13      191.97      7.55 o
   4   0   8       91.91       89.61      6.33 o
   5   0   8       32.46       41.50      7.15 o
   6   0   8        1.19        0.84      3.37 o
   7   0   8      129.39      149.23      6.94 o
   8   0   8       21.51       24.86      9.95 o
   9   0   8       74.24       64.18     12.01 o
  10   0   8       29.67       39.33     14.60 o
  11   0   8       81.34       68.01     18.11 o
  12   0   8        3.17        3.96     15.76 o
 -12   1   8       12.78       12.31     14.16 o
 -11   1   8        7.36        2.52      8.68 o
 -10   1   8        4.03        2.21     11.83 o
  -9   1   8        0.42        0.57      3.17 o
  -8   1   8      332.65      350.21     13.44 o
  -7   1   8      247.50      232.74      7.53 o
  -6   1   8        2.61        5.07      5.82 o
  -5   1   8      168.96      160.58      5.10 o
  -4   1   8        0.52        1.37      8.35 o
  -3   1   8      926.65      952.76     16.29 o
  -2   1   8       53.51       61.80      2.72 o
  -1   1   8     1390.14     1626.56     14.83 o
   0   1   8       34.77       31.39      2.74 o
   1   1   8      441.58      479.06      7.66 o
   2   1   8       12.74       11.98      4.08 o
   3   1   8      373.86      409.16     11.00 o
   4   1   8       28.51       26.95      4.46 o
   5   1   8       67.30       72.46      4.09 o
   6   1   8        4.36        6.97      5.69 o
   7   1   8        1.64        0.20      3.58 o
   8   1   8        0.01        1.33      2.71 o
   9   1   8        4.06        1.01      4.47 o
  10   1   8        1.38        0.37      1.61 o
  11   1   8        5.32        7.79      9.70 o
  12   1   8        2.64        0.00     12.22 o
 -12   2   8        6.78       10.97     13.03 o
 -11   2   8        2.52        2.55     12.88 o
 -10   2   8       18.59       18.49      9.69 o
  -9   2   8       57.72       50.47      9.53 o
  -8   2   8       23.32       13.03      6.78 o
  -7   2   8        0.38        1.29      4.60 o
  -6   2   8       10.37        5.80      4.44 o
  -5   2   8        3.37        7.21      5.02 o
  -4   2   8        8.68       12.82      3.18 o
  -3   2   8       55.27       61.18      4.55 o
  -2   2   8       10.21       19.81      2.87 o
  -1   2   8       72.54      102.12      6.19 o
   0   2   8      152.12      177.21      7.72 o
   1   2   8      118.44      134.50      6.67 o
   2   2   8       98.68       88.38      6.69 o
   3   2   8        6.20        3.82      6.71 o
   4   2   8       24.75       20.17      4.16 o
   5   2   8        9.01        9.60      4.06 o
   6   2   8        2.67        0.64      4.44 o
   7   2   8       24.54       20.10      4.69 o
   8   2   8       35.28       42.75      5.76 o
   9   2   8       43.11       44.80      6.10 o
  10   2   8       10.15       12.82      6.98 o
  11   2   8       18.04       16.20      9.85 o
  12   2   8        0.46        0.00      0.83 o
 -11   3   8        9.49       10.65     12.58 o
 -10   3   8       54.91       57.79     10.89 o
  -9   3   8        6.22        7.51      6.67 o
  -8   3   8      557.82      563.03     10.55 o
  -7   3   8       55.56       47.65      5.26 o
  -6   3   8        9.60        6.85      4.05 o
  -5   3   8       20.97       24.68      3.47 o
  -4   3   8       33.88       31.26      3.77 o
  -3   3   8      372.91      399.56     16.07 o
  -2   3   8       61.10       62.36      4.08 o
  -1   3   8      229.47      215.86      5.95 o
   0   3   8      102.95       96.09      7.18 o
   1   3   8      480.63      527.77     12.96 o
   2   3   8        0.00        0.19      0.65 o
   3   3   8       13.90       18.67      4.11 o
   4   3   8        2.83        0.58      1.34 o
   5   3   8       10.63        9.74      6.78 o
   6   3   8        0.02        0.00      5.60 o
   7   3   8      140.15      148.83      8.16 o
   8   3   8       44.83       40.47      8.49 o
   9   3   8      155.08      138.68      8.74 o
  10   3   8        2.81        3.18      6.27 o
  11   3   8       22.32       25.48     11.97 o
 -11   4   8       37.19       45.17     14.18 o
 -10   4   8        8.63        8.36     13.85 o
  -9   4   8       65.98       69.14      8.43 o
  -8   4   8       57.28       61.48      7.03 o
  -7   4   8        7.85        8.74      4.36 o
  -6   4   8      128.63       96.53      4.66 o
  -5   4   8        3.20        5.00      3.97 o
  -4   4   8      219.38      223.79      4.67 o
  -3   4   8      165.11      135.64      3.95 o
  -2   4   8        8.84       10.20      4.42 o
  -1   4   8      968.35     1022.39     13.76 o
   0   4   8       78.27       70.44      6.54 o
   1   4   8        2.95        3.87      3.73 o
   2   4   8      147.26      133.78      4.81 o
   3   4   8      190.35      202.32      5.41 o
   4   4   8       56.25       52.07      5.01 o
   5   4   8       82.10       75.32      5.19 o
   6   4   8       28.63       24.26      5.72 o
   7   4   8       20.34       17.48      8.94 o
   8   4   8      212.28      228.58      9.23 o
   9   4   8        0.39        0.00      1.26 o
  10   4   8      116.33      121.37     12.94 o
  11   4   8        2.53        7.00     12.74 o
 -10   5   8       55.11       57.66     12.63 o
  -9   5   8       14.03       22.87     10.39 o
  -8   5   8       15.38       17.04      5.59 o
  -7   5   8       23.98       28.82      5.87 o
  -6   5   8       13.95        6.90      5.47 o
  -5   5   8        4.61       10.89      5.09 o
  -4   5   8      184.02      174.20      5.79 o
  -3   5   8       13.22        8.45      5.34 o
  -2   5   8      894.86      901.43     11.00 o
  -1   5   8      129.59      121.02      5.76 o
   0   5   8      603.34      595.88     11.25 o
   2   5   8       80.47       82.20      8.54 o
   3   5   8       61.43       56.83      6.09 o
   4   5   8       65.64       55.07      5.47 o
   5   5   8        0.20        0.00      4.73 o
   6   5   8       23.11       16.92      6.55 o
   7   5   8       59.59       56.72      7.61 o
   8   5   8       22.01       15.04      9.78 o
   9   5   8        7.82        3.68      8.29 o
  10   5   8        1.24        3.19     12.55 o
 -10   6   8       32.64       34.59     13.30 o
  -9   6   8       45.12       42.09      9.33 o
  -8   6   8       11.16       15.13      7.68 o
  -7   6   8        0.55        0.00      6.49 o
  -6   6   8        9.55        6.82      6.60 o
  -5   6   8       73.38       59.07      6.82 o
  -4   6   8        7.13        5.99      8.19 o
  -3   6   8        2.55        2.98      6.06 o
  -2   6   8       18.92       20.71      5.76 o
  -1   6   8       14.03       12.60      4.97 o
   0   6   8       67.07       68.38      5.67 o
   1   6   8      190.09      202.97     10.47 o
   2   6   8        7.04        5.74      9.47 o
   3   6   8      143.24      137.44      6.76 o
   4   6   8        0.33        3.22      5.55 o
   5   6   8       32.64       27.39     12.45 o
   6   6   8      111.53       97.41      8.87 o
   7   6   8        3.31        1.05      2.92 o
   8   6   8       22.36       13.59      7.42 o
   9   6   8        1.96        5.50      8.34 o
  10   6   8        5.02        9.62     11.73 o
  -9   7   8        0.87        7.82     11.38 o
  -8   7   8       21.07       22.19      9.03 o
  -7   7   8        3.69        1.70     10.68 o
  -6   7   8        0.02        0.00     70.65 o
  -5   7   8      114.55      114.39      9.32 o
  -4   7   8        0.70        3.59      5.64 o
  -3   7   8        0.14        2.43      6.85 o
  -2   7   8        7.88        8.74     10.10 o
  -1   7   8      123.59      111.51      6.94 o
   0   7   8        0.02        2.88      8.00 o
   1   7   8        4.94        0.09      1.75 o
   2   7   8        0.25        0.32      3.23 o
   3   7   8       78.32       72.30      5.90 o
   4   7   8       29.18       25.54      5.41 o
   5   7   8       93.86       82.44      8.40 o
   6   7   8       91.48       76.65     15.29 o
   7   7   8       58.98       64.66     15.36 o
   8   7   8        6.06        3.58      7.73 o
   9   7   8       48.67       57.98     11.01 o
  -8   8   8       17.90       14.82     13.85 o
  -7   8   8       60.72       75.14     11.28 o
  -6   8   8       94.56      108.22     10.19 o
  -5   8   8      104.17      115.54     18.04 o
  -4   8   8       45.68       48.75      9.64 o
  -3   8   8        3.42        7.00      9.69 o
  -2   8   8      238.46      271.68      9.76 o
  -1   8   8       40.82       35.33      9.28 o
   0   8   8       40.67       37.60      8.62 o
   1   8   8       27.41       21.76      6.15 o
   2   8   8       58.05       59.26      5.76 o
   3   8   8        1.72        1.51      3.00 o
   4   8   8       18.28       19.49      6.41 o
   5   8   8        6.31        6.80      6.91 o
   6   8   8        0.29        0.95      4.64 o
   7   8   8       56.47       56.71     11.49 o
   8   8   8        2.26        8.94     26.77 o
  -6   9   8        1.12        3.18      8.63 o
  -5   9   8       79.91      100.71     11.77 o
  -4   9   8        7.80        7.32      9.60 o
  -3   9   8       89.92       89.21     10.74 o
  -2   9   8        0.46        2.55      6.90 o
  -1   9   8       41.63       42.09     10.46 o
   0   9   8       16.70       17.10      7.37 o
   1   9   8       18.25       18.85      6.63 o
   2   9   8        0.05        0.00      5.57 o
   3   9   8      150.59      168.03      6.53 o
   4   9   8       18.47       19.31      7.56 o
   5   9   8      125.01      144.83     11.98 o
   6   9   8        3.05        7.53     11.28 o
  -4  10   8        0.31        0.01      1.78 o
  -3  10   8        0.00        0.00     14.12 o
  -2  10   8        0.43        6.11     11.24 o
  -1  10   8        0.30        0.19      5.02 o
   0  10   8        0.31        1.93      7.23 o
   1  10   8        5.77        1.09      3.67 o
   2  10   8       68.40       76.81     10.42 o
   3  10   8        3.78        6.15     11.32 o
   4  10   8       27.80       36.83      9.18 o
 -12   1   9        0.95        4.77     10.68 o
 -11   1   9        0.48        2.52      8.07 o
 -10   1   9        9.67        6.73     10.22 o
  -9   1   9       45.09       51.57      7.54 o
  -8   1   9      128.06      117.98      6.67 o
  -7   1   9      418.80      393.34      8.24 o
  -6   1   9      220.11      225.66      6.29 o
  -5   1   9        6.37        7.05      5.41 o
  -4   1   9       21.98       24.43      3.94 o
  -3   1   9       31.87       41.09      4.50 o
  -2   1   9      326.40      390.00      6.09 o
  -1   1   9       20.87       16.60      3.13 o
   0   1   9       89.22       93.17      3.53 o
   1   1   9     2790.32     3136.19     39.80 o
   2   1   9        6.13        4.17      2.84 o
   3   1   9      326.39      362.10      6.25 o
   4   1   9      102.84       93.96      4.10 o
   5   1   9      159.54      155.89      4.53 o
   6   1   9       75.73       86.31      4.20 o
   7   1   9       60.34       58.17      6.13 o
   8   1   9        1.36        0.17      2.15 o
   9   1   9        3.16        4.70      5.89 o
  10   1   9        3.46        6.91      7.15 o
  11   1   9       26.61       29.79      9.01 o
 -11   2   9       26.51       32.37     13.11 o
 -10   2   9        6.85        7.86     11.46 o
  -9   2   9       92.99       85.94      7.31 o
  -8   2   9       22.37       17.35      6.74 o
  -7   2   9       65.93       60.81      6.38 o
  -6   2   9      134.51      111.43      5.16 o
  -5   2   9       80.97       73.51      4.54 o
  -4   2   9       26.77       26.13      2.91 o
  -3   2   9      178.61      167.44      7.97 o
  -2   2   9      774.48      793.55     13.45 o
  -1   2   9       25.99       20.22      4.99 o
   0   2   9      216.21      231.95     11.32 o
   1   2   9        5.51        3.32      7.64 o
   2   2   9     1127.88     1152.51     19.06 o
   3   2   9      873.63      910.39     17.57 o
   4   2   9       56.21       52.86      3.93 o
   5   2   9      121.95      113.47      4.38 o
   6   2   9       21.43       19.33      5.91 o
   7   2   9       84.73       73.41      5.42 o
   8   2   9       15.70       12.35      6.17 o
   9   2   9       70.68       67.99      6.59 o
  10   2   9        0.70        0.00      5.88 o
  11   2   9        0.01        0.00      6.08 o
 -11   3   9       14.93        9.77     10.56 o
 -10   3   9       48.29       37.81     16.58 o
  -9   3   9        1.86        1.82      5.86 o
  -8   3   9      420.58      442.56     10.48 o
  -7   3   9      106.92      109.00      5.61 o
  -6   3   9        3.35        1.67      2.54 o
  -5   3   9      172.62      160.71      4.77 o
  -4   3   9       17.76       10.48      3.72 o
  -3   3   9      266.37      270.62     10.95 o
  -2   3   9        0.22        1.07      1.77 o
  -1   3   9      170.91      177.72      4.81 o
   0   3   9      226.49      221.52      6.53 o
   1   3   9       47.27       49.96      8.21 o
   2   3   9        2.94        3.38      7.81 o
   3   3   9       72.94       86.94      4.47 o
   4   3   9      283.70      254.28     12.35 o
   5   3   9       34.49       25.79      7.27 o
   6   3   9      116.81      119.71      6.82 o
   7   3   9        5.38        7.75      6.86 o
   8   3   9        4.17        2.26     11.93 o
   9   3   9       10.44        7.94      7.34 o
  10   3   9       61.74       69.78     11.86 o
  11   3   9        4.01       10.65     11.62 o
 -11   4   9       10.07       19.45     13.16 o
 -10   4   9       10.04       11.73     10.51 o
  -9   4   9       29.90       34.51      8.12 o
  -8   4   9       39.67       30.91      7.27 o
  -7   4   9       21.05       14.49      6.26 o
  -6   4   9        6.44        2.14      1.95 o
  -5   4   9       47.39       38.81      4.27 o
  -4   4   9        0.22        3.91      3.72 o
  -3   4   9       62.76       60.69      3.78 o
  -2   4   9        4.07        2.44      4.64 o
  -1   4   9       59.18       54.03      4.50 o
   0   4   9      101.85       93.54     13.99 o
   1   4   9        3.98        3.05      5.09 o
   2   4   9        8.31        8.09      8.01 o
   3   4   9        3.59        5.82      5.88 o
   4   4   9        5.39        5.73      4.98 o
   5   4   9       25.44       26.23      5.80 o
   6   4   9        1.20        0.32      1.05 o
   7   4   9        6.92       13.63     14.01 o
   8   4   9       32.61       30.75      9.99 o
   9   4   9       27.63       26.03     10.56 o
  10   4   9        0.26        0.06     12.86 o
  11   4   9       28.64       37.23     13.84 o
 -10   5   9        5.88       11.30     12.35 o
  -9   5   9        2.03        0.90      4.96 o
  -8   5   9       50.74       50.40      7.79 o
  -7   5   9        4.23        1.09      3.97 o
  -6   5   9       73.51       54.59      5.59 o
  -5   5   9        0.02        0.08      1.27 o
  -4   5   9      124.04      144.52      4.59 o
  -3   5   9      349.00      336.85      7.35 o
  -2   5   9      186.46      202.86      5.99 o
  -1   5   9      141.69      142.72      6.24 o
   0   5   9      637.23      636.69     15.49 o
   1   5   9      480.38      492.91     14.73 o
   2   5   9        9.80        6.74      8.78 o
   3   5   9        0.24        0.61      5.47 o
   4   5   9       35.94       32.39      6.92 o
   5   5   9       85.14       80.32      6.05 o
   6   5   9        2.65        0.00      4.85 o
   7   5   9        2.78        0.32      1.39 o
   8   5   9        3.60        2.21      8.69 o
   9   5   9       14.90       13.73     10.82 o
  10   5   9        4.75       10.59     13.89 o
  -9   6   9        0.05        0.34      8.43 o
  -8   6   9       21.40       20.03      9.01 o
  -7   6   9        0.15        0.00      7.07 o
  -6   6   9       21.30       17.05      7.55 o
  -5   6   9        0.47        0.13      1.44 o
  -4   6   9       40.70       39.34      8.40 o
  -3   6   9        3.89       10.59      8.03 o
  -2   6   9        9.56        8.86      5.23 o
  -1   6   9       67.32       67.94      5.48 o
   0   6   9       94.53       89.67      7.51 o
   1   6   9      313.66      302.49     12.59 o
   2   6   9      211.53      198.49     10.72 o
   3   6   9      112.24      113.46      8.66 o
   4   6   9       45.33       43.89      7.45 o
   5   6   9      124.33      116.68     11.89 o
   6   6   9        9.78        7.37     13.31 o
   7   6   9        7.62        3.36      6.57 o
   8   6   9       15.66       22.01      8.30 o
   9   6   9        6.77        7.18     15.80 o
  -9   7   9       30.60       43.99     12.37 o
  -8   7   9       15.80       12.54      8.75 o
  -7   7   9       12.77       12.84     10.48 o
  -6   7   9       10.05       10.94      8.07 o
  -5   7   9        2.88        0.54      1.69 o
  -4   7   9       22.16       18.04      8.20 o
  -3   7   9       32.55       36.64      8.04 o
  -2   7   9      134.50      138.00     12.08 o
  -1   7   9       90.41       94.61      6.44 o
   0   7   9       23.96       26.70      8.29 o
   1   7   9        7.36        5.30      6.63 o
   2   7   9       55.71       50.73      6.41 o
   3   7   9        6.85        2.79      6.70 o
   4   7   9        4.28        2.17      2.70 o
   5   7   9        2.37        6.98     14.82 o
   6   7   9        0.42        4.08     28.63 o
   7   7   9       49.18       53.26     16.98 o
   8   7   9       47.60       36.47     12.82 o
   9   7   9       78.58       93.52     14.97 o
  -8   8   9        0.13        0.60     20.19 o
  -7   8   9        3.21        5.20      9.91 o
  -6   8   9        0.61        0.00      9.25 o
  -5   8   9       97.56      102.71     11.24 o
  -4   8   9       15.80       15.62      8.40 o
  -3   8   9       67.83       86.16     10.19 o
  -2   8   9       91.18      113.67     11.48 o
  -1   8   9       77.66       80.36      9.51 o
   0   8   9       30.58       27.35      9.06 o
   1   8   9        0.00        0.00      2.57 o
   2   8   9        1.54        2.88      9.14 o
   3   8   9       37.09       41.90      7.44 o
   4   8   9       22.79       19.31      7.26 o
   5   8   9       33.27       30.63      9.21 o
   6   8   9        9.46        9.11     11.91 o
   7   8   9       25.75       30.01     11.85 o
  -6   9   9       31.00       26.44     13.95 o
  -5   9   9        8.41        4.37     10.69 o
  -4   9   9      117.18      132.01     11.18 o
  -3   9   9        3.16        0.89      8.09 o
  -2   9   9        6.84       12.63     12.82 o
  -1   9   9       12.34       12.78     10.72 o
   0   9   9        4.83        4.09     10.62 o
   1   9   9       13.29       15.34      7.88 o
   2   9   9        1.98        2.86     10.60 o
   3   9   9        4.12        9.93      8.44 o
   4   9   9       10.91        9.65     11.07 o
   5   9   9       35.18       35.63      9.41 o
   6   9   9        1.08        1.78     17.70 o
  -3  10   9       40.08       34.91     20.89 o
  -2  10   9        8.94       16.93     20.77 o
  -1  10   9        5.48        2.77     10.67 o
   0  10   9       22.75       18.72      9.69 o
   1  10   9       14.01       19.80      9.34 o
   2  10   9       18.73       19.16      9.75 o
   3  10   9        2.13        0.45      6.59 o
 -11   0  10       16.92       14.18     16.52 o
 -10   0  10       39.28       18.89     13.04 o
  -9   0  10       20.49       17.46      7.76 o
  -8   0  10       53.43       52.95     10.10 o
  -7   0  10       93.94       85.31      7.53 o
  -6   0  10      402.42      396.39     16.96 o
  -5   0  10       40.61       40.48      5.64 o
  -4   0  10      318.84      339.80     14.34 o
  -3   0  10      906.70      912.01     12.17 o
  -2   0  10       82.37       77.71      4.31 o
  -1   0  10      374.41      391.05     11.65 o
   0   0  10      481.22      562.07     13.32 o
   1   0  10        0.00        1.20      3.88 o
   2   0  10       39.39       39.19      4.69 o
   3   0  10      340.83      347.09     10.82 o
   4   0  10      260.25      252.14      5.99 o
   5   0  10       66.80       56.31      5.26 o
   6   0  10      356.41      391.09      7.83 o
   7   0  10       25.50       34.24      7.62 o
   8   0  10       48.31       46.53      8.26 o
   9   0  10       79.18       86.09     13.30 o
  10   0  10        0.14        5.37     13.39 o
  11   0  10       66.21       65.44     16.21 o
 -11   1  10       16.96       14.02     13.03 o
 -10   1  10       18.04       17.73      9.99 o
  -9   1  10        2.41        0.28      0.94 o
  -8   1  10        2.32        6.19      4.58 o
  -7   1  10        0.12        2.08      3.20 o
  -6   1  10      373.10      340.07     11.12 o
  -5   1  10      892.11      883.98     24.92 o
  -4   1  10      111.50      100.97      3.78 o
  -3   1  10      383.83      375.92      6.82 o
  -2   1  10       29.91       31.01      3.50 o
  -1   1  10       77.12       73.51      4.82 o
   0   1  10      496.57      507.84      7.26 o
   1   1  10      770.54      840.33      9.15 o
   2   1  10      370.38      363.24      6.90 o
   3   1  10      173.98      168.40      4.93 o
   4   1  10       96.74      113.47      3.24 o
   5   1  10      204.11      208.33      4.60 o
   6   1  10       31.72       33.79      4.42 o
   7   1  10       10.23        7.53      7.09 o
   8   1  10       16.70       19.79      5.32 o
   9   1  10       14.26       13.10      6.02 o
  10   1  10        1.30        5.54     31.46 o
  11   1  10        0.62        0.00      4.38 o
 -11   2  10        2.51        5.03     13.32 o
 -10   2  10        2.26        0.48     13.57 o
  -9   2  10       52.59       54.76      7.90 o
  -8   2  10        2.85        0.00      5.27 o
  -7   2  10      300.66      305.98      7.77 o
  -6   2  10        7.90        8.06      4.84 o
  -5   2  10      215.99      191.45      5.85 o
  -4   2  10        2.12        3.58      2.34 o
  -3   2  10      111.64      122.20      6.21 o
  -2   2  10       85.69       82.92      4.99 o
  -1   2  10      770.94      836.62     27.74 o
   0   2  10      437.55      497.27      9.13 o
   1   2  10       77.94       72.53      5.48 o
   2   2  10      552.23      578.97     10.35 o
   3   2  10       14.59       12.86      5.26 o
   4   2  10      111.91      111.03      4.23 o
   5   2  10       36.31       33.33      4.46 o
   6   2  10        5.54        4.51      6.79 o
   7   2  10       11.85       13.42      6.30 o
   8   2  10       16.76       10.02      5.50 o
   9   2  10        4.86        7.38      7.86 o
  10   2  10        0.59        0.00      2.03 o
  11   2  10        1.29        1.07      5.34 o
 -11   3  10       10.86        6.37      7.46 o
 -10   3  10       78.05       99.64     14.05 o
  -9   3  10       26.87       24.11      7.24 o
  -8   3  10       79.23       74.55      6.21 o
  -7   3  10       28.79       25.67      6.04 o
  -6   3  10      660.02      651.17     13.83 o
  -5   3  10      185.53      155.31      6.28 o
  -4   3  10        0.06        2.84      3.02 o
  -3   3  10        0.01        1.27      0.78 o
  -2   3  10      444.18      471.72      6.66 o
  -1   3  10        0.09        0.54      1.89 o
   0   3  10       43.01       32.91      6.08 o
   1   3  10      114.05      100.44      9.35 o
   3   3  10      119.28      130.47      6.37 o
   4   3  10       38.10       26.72      5.25 o
   5   3  10        0.37        0.28      3.63 o
   6   3  10       13.66        8.16      7.20 o
   7   3  10       60.61       60.50      8.50 o
   8   3  10       62.50       63.44      9.01 o
   9   3  10       88.22       91.19     10.88 o
  10   3  10       39.01       46.00     11.24 o
  11   3  10       10.08       10.00     14.94 o
 -11   4  10        0.56        1.13      8.13 o
 -10   4  10        3.12        3.24      7.96 o
  -9   4  10        5.03        7.25      9.98 o
  -8   4  10       40.65       40.84      8.97 o
  -7   4  10        0.00        3.80     10.37 o
  -6   4  10        0.74        1.73      2.18 o
  -5   4  10        2.71        9.49      4.71 o
  -4   4  10       16.81        4.72      3.73 o
  -3   4  10       42.71       34.10      3.95 o
  -2   4  10       95.24       91.54      4.47 o
  -1   4  10        1.76        2.27      4.98 o
   0   4  10      161.12      187.20      6.68 o
   1   4  10        6.96        4.48      6.07 o
   2   4  10      962.73      923.17     18.92 o
   3   4  10       26.76       20.06      5.26 o
   4   4  10       66.71       70.85      5.73 o
   5   4  10        2.08        0.93      3.76 o
   6   4  10        0.36        2.00      4.60 o
   7   4  10       41.65       37.19      8.95 o
   8   4  10        2.79        2.65     10.05 o
   9   4  10       10.77        8.30     12.73 o
  10   4  10       30.73       27.74     12.50 o
 -10   5  10        0.09        0.09      1.50 o
  -9   5  10        0.03        0.32     10.05 o
  -8   5  10       11.55       10.26      8.56 o
  -7   5  10        1.90        4.88      6.48 o
  -6   5  10       15.57       15.40      5.59 o
  -5   5  10        9.93        9.44      5.20 o
  -4   5  10      148.16      117.09      4.56 o
  -3   5  10        0.54        1.05      2.37 o
  -2   5  10      328.17      316.17      7.26 o
  -1   5  10        2.70        3.87      4.18 o
   0   5  10     1170.46     1216.00     16.04 o
   1   5  10       53.74       51.95      9.06 o
   2   5  10      278.81      286.78     12.10 o
   3   5  10       46.40       46.90      6.08 o
   4   5  10        1.67        2.79      3.96 o
   5   5  10       52.02       50.44      6.29 o
   6   5  10        1.05        0.00      1.36 o
   7   5  10        0.07        0.69      4.35 o
   8   5  10        0.16        0.73     11.12 o
   9   5  10        0.03        0.00      3.36 o
  10   5  10        9.20        7.32     14.84 o
  -9   6  10        3.07        0.00      9.51 o
  -8   6  10       61.49       61.81      8.72 o
  -7   6  10        0.07        0.00      4.32 o
  -6   6  10        0.60        0.00      5.73 o
  -5   6  10        3.11        0.31      4.92 o
  -4   6  10       31.12       17.75      8.93 o
  -3   6  10        7.26        6.29      5.83 o
  -2   6  10       29.68       33.64      7.92 o
  -1   6  10       16.43       17.86      8.01 o
   0   6  10      104.31       84.13     10.75 o
   1   6  10       39.45       36.52      9.57 o
   2   6  10      133.12      125.94      9.95 o
   3   6  10       51.79       62.21      9.05 o
   4   6  10        6.25        6.13      6.60 o
   5   6  10        7.57        7.91     12.44 o
   6   6  10        0.32        7.93     16.37 o
   7   6  10        5.85        7.07      8.73 o
   8   6  10        3.91        0.77      6.56 o
   9   6  10       16.11       12.89     12.90 o
  -8   7  10       36.45       34.64     10.17 o
  -7   7  10        0.00        1.38     12.43 o
  -6   7  10        1.83        0.28      4.81 o
  -5   7  10        1.85        0.00      5.86 o
  -4   7  10       16.16        7.41      9.24 o
  -3   7  10       11.21       12.51      8.10 o
  -2   7  10       39.04       39.14     11.11 o
  -1   7  10        0.01        1.42      3.81 o
   0   7  10       60.82       59.02      7.98 o
   1   7  10        3.92        5.83      8.77 o
   2   7  10        3.79        2.55     14.47 o
   3   7  10        7.21        9.16      9.08 o
   4   7  10        9.98       10.26      8.37 o
   5   7  10       93.08       98.61     12.30 o
   6   7  10       35.61       30.86     14.44 o
   7   7  10       24.35       23.35     17.04 o
   8   7  10        4.52        7.46     19.83 o
  -7   8  10       13.33       13.51     12.16 o
  -6   8  10        2.00        9.44      9.05 o
  -5   8  10       55.42       62.99     12.09 o
  -4   8  10       18.17       24.50      9.08 o
  -3   8  10        3.70        7.60     20.08 o
  -2   8  10       23.96       16.88     13.21 o
  -1   8  10        3.87        0.00      3.18 o
   0   8  10      131.34      130.68      9.03 o
   1   8  10        6.07        4.82      8.03 o
   2   8  10        4.18        7.66      8.77 o
   3   8  10       10.24       15.56      7.86 o
   4   8  10        3.82        0.44      1.86 o
   5   8  10       19.42       22.59     10.79 o
   6   8  10       16.50       21.69     10.94 o
   7   8  10        1.52        0.00     13.47 o
  -5   9  10        6.18        0.03      2.27 o
  -4   9  10        2.94        5.62     12.43 o
  -3   9  10        2.04        6.38     13.51 o
  -2   9  10        8.71       10.08     13.69 o
  -1   9  10       17.36       19.83     10.73 o
   0   9  10        8.74        4.77      7.39 o
   1   9  10        1.20        0.00      3.81 o
   2   9  10        0.04        0.00      4.28 o
   3   9  10        6.56        7.51     10.56 o
   4   9  10        0.46        0.00     10.99 o
   5   9  10       50.99       54.96     14.23 o
  -2  10  10        2.64        5.46     16.35 o
  -1  10  10        0.39        0.15      8.56 o
   0  10  10       13.58       10.86     10.48 o
   1  10  10        0.65        2.42      8.59 o
   2  10  10        0.42        0.00      6.98 o
 -11   1  11       20.71       16.08     15.07 o
 -10   1  11        1.04        0.00      2.69 o
  -9   1  11       44.59       48.34      7.74 o
  -8   1  11        6.85        7.30      6.04 o
  -7   1  11      102.73      101.76      6.16 o
  -6   1  11        4.00        0.84      2.53 o
  -5   1  11     2823.13     2896.50     17.48 o
  -4   1  11      506.03      518.83      6.63 o
  -3   1  11      435.40      424.06      5.68 o
  -2   1  11       63.46       75.35      5.21 o
  -1   1  11       69.90       69.19      9.74 o
   0   1  11     1082.86     1177.09     11.33 o
   1   1  11        6.59       11.68      4.96 o
   2   1  11        0.00        0.00      1.57 o
   3   1  11      484.88      495.09      5.68 o
   4   1  11     1393.76     1424.95     11.69 o
   5   1  11      260.48      271.98      5.21 o
   6   1  11      167.21      169.86      4.61 o
   7   1  11      151.62      166.45      5.49 o
   8   1  11        0.21        1.06      5.48 o
   9   1  11       84.96       82.70      7.24 o
  10   1  11        2.05        0.00      7.00 o
  11   1  11        0.01        6.39     14.01 o
 -11   2  11        0.85        2.98      9.10 o
 -10   2  11       22.77       20.76      9.57 o
  -9   2  11        0.62        0.01      2.53 o
  -8   2  11       20.99       19.91      6.14 o
  -7   2  11      162.85      159.90      5.49 o
  -6   2  11      148.23      135.28      5.36 o
  -5   2  11      183.52      184.20      5.07 o
  -4   2  11        7.59        2.31      3.58 o
  -3   2  11       56.54       55.85      3.69 o
  -2   2  11      246.89      215.58      6.32 o
  -1   2  11      200.78      190.85      6.49 o
   0   2  11      125.30      129.50      5.55 o
   1   2  11        5.65        3.61      6.63 o
   2   2  11       74.09       71.91      4.83 o
   3   2  11      106.39      104.23      4.43 o
   4   2  11      707.63      707.40      7.69 o
   5   2  11      179.35      176.26      5.02 o
   6   2  11      103.31      114.64      5.06 o
   7   2  11      223.58      225.71      7.14 o
   8   2  11        0.22        0.00      2.46 o
   9   2  11       17.83       12.24      6.69 o
  10   2  11       10.29       11.54     10.70 o
  11   2  11       27.15       26.68     10.18 o
 -11   3  11       70.74       80.29     11.45 o
 -10   3  11       28.84       24.89     10.89 o
  -9   3  11        0.52        0.31      3.79 o
  -8   3  11      145.78      148.17      6.88 o
  -7   3  11       42.86       51.48      6.02 o
  -6   3  11      346.00      338.85      8.09 o
  -5   3  11        4.87        3.01      2.52 o
  -4   3  11        9.39       10.34      4.61 o
  -3   3  11      182.90      191.44      4.53 o
  -2   3  11       17.36       10.47      4.22 o
  -1   3  11        4.29        5.63      5.91 o
   0   3  11       12.36        7.67      4.83 o
   1   3  11       12.24       13.17      5.08 o
   2   3  11      998.58     1024.84     19.22 o
   3   3  11        8.37       12.58      6.33 o
   4   3  11       64.14       63.00      5.92 o
   5   3  11       52.74       49.13      5.72 o
   6   3  11       10.64        6.67      7.62 o
   7   3  11        2.47        0.00      8.04 o
   8   3  11       42.60       43.44     10.50 o
   9   3  11       12.05        9.53     12.98 o
  10   3  11        1.96        2.66     12.23 o
 -10   4  11        1.61        0.69      6.79 o
  -9   4  11        8.88       10.04     10.81 o
  -8   4  11        7.06        7.96      9.56 o
  -7   4  11        4.29        3.45     11.95 o
  -6   4  11       40.27       36.44      6.17 o
  -5   4  11       13.91        5.87      4.38 o
  -4   4  11        6.35        6.40      5.10 o
  -3   4  11      314.09      272.45      5.82 o
  -2   4  11        1.96        1.71      7.18 o
  -1   4  11       20.19       19.16      7.20 o
   0   4  11       25.99       28.01      6.26 o
   1   4  11       92.84       81.15      6.78 o
   2   4  11       34.34       28.73      8.22 o
   3   4  11       47.74       49.67      5.31 o
   4   4  11      127.91      126.31      7.59 o
   5   4  11       21.58       22.12      8.26 o
   6   4  11        9.73       11.06      6.76 o
   7   4  11       27.00       27.52      8.08 o
   8   4  11       10.76       12.79     10.10 o
   9   4  11        3.83        5.01      7.43 o
  10   4  11       10.64       11.17     12.43 o
  -9   5  11        4.40        4.22      8.99 o
  -8   5  11       13.79       13.45     11.78 o
  -7   5  11      109.53      106.97      7.36 o
  -6   5  11       30.61       28.68      6.22 o
  -5   5  11        5.80        3.89      7.10 o
  -4   5  11      115.77       93.11      4.87 o
  -3   5  11       43.17       48.59      5.15 o
  -2   5  11        0.24        4.51      4.93 o
  -1   5  11      109.88      106.12      6.90 o
   0   5  11      116.24      114.28      7.06 o
   1   5  11      347.22      368.51      9.82 o
   2   5  11      727.43      749.06     18.71 o
   3   5  11      157.60      163.89     15.50 o
   4   5  11       13.69        7.81      7.77 o
   5   5  11        1.21        0.77      8.19 o
   6   5  11        4.61        5.49      6.53 o
   7   5  11        7.18        9.06      9.21 o
   8   5  11        0.08        0.00      8.07 o
   9   5  11        8.08        5.38     23.31 o
  -9   6  11        9.68        6.58     14.32 o
  -8   6  11        9.04        9.35      7.98 o
  -7   6  11        2.10        4.35      8.36 o
  -6   6  11       12.19       10.05      7.56 o
  -5   6  11        5.19        4.07      6.57 o
  -4   6  11        0.00        0.00      5.30 o
  -3   6  11      101.97       98.93      8.49 o
  -2   6  11       12.75       19.51      7.43 o
  -1   6  11        0.62        1.90      8.31 o
   0   6  11        0.71        4.61      7.53 o
   1   6  11        6.52        5.49      7.21 o
   2   6  11       16.63       15.73     10.70 o
   3   6  11        0.31        2.24      8.79 o
   4   6  11      122.80      101.66     11.88 o
   5   6  11       11.96       11.35      8.60 o
   6   6  11        6.77        6.05      7.98 o
   7   6  11        2.62        3.39      5.28 o
   8   6  11        0.28        0.00      5.06 o
   9   6  11        0.00        9.11     14.61 o
  -8   7  11        0.60        2.03      9.46 o
  -7   7  11        2.77        7.91      8.52 o
  -6   7  11        0.28        0.00      6.71 o
  -5   7  11        3.20        0.00      9.27 o
  -4   7  11        2.77        4.79      9.39 o
  -3   7  11        4.15        5.95      9.60 o
  -2   7  11        6.22        3.15      8.26 o
  -1   7  11        9.53       10.15      6.31 o
   0   7  11       14.68       10.42      9.16 o
   1   7  11       60.88       62.45      9.98 o
   2   7  11       15.54       16.99     10.16 o
   3   7  11        2.43        0.34      2.20 o
   4   7  11       10.14        9.74      9.30 o
   5   7  11        4.47        4.12     10.39 o
   6   7  11        0.39        7.13     12.79 o
   7   7  11        0.35        2.80     17.85 o
   8   7  11        0.03        2.21      8.39 o
  -6   8  11       21.87       18.59     13.00 o
  -5   8  11       13.01        6.78     11.09 o
  -4   8  11        6.44        6.75     11.10 o
  -3   8  11        0.39        9.27     15.48 o
  -2   8  11        3.39        5.91     11.00 o
  -1   8  11       18.61       18.22     10.57 o
   0   8  11       61.85       55.60     13.80 o
   1   8  11        0.04        0.49      7.12 o
   2   8  11       42.52       44.28      7.65 o
   3   8  11       40.25       34.58      8.02 o
   4   8  11        0.32        0.25      3.99 o
   5   8  11        0.24        0.04      9.14 o
   6   8  11        0.05        4.75     13.90 o
  -4   9  11       48.82       41.37     19.18 o
  -3   9  11        6.23        6.43     12.06 o
  -2   9  11      136.22      150.34     17.42 o
  -1   9  11        0.00        3.98      8.52 o
   0   9  11        8.58       11.15     10.43 o
   1   9  11        0.01        0.00      9.49 o
   2   9  11        6.91        8.76      9.51 o
   3   9  11        8.55        7.89      7.80 o
   4   9  11       71.98       66.25      9.70 o
   5   9  11        0.49        0.27      8.43 o
  -1  10  11        0.84        3.62     11.50 o
   0  10  11        0.06        0.00      7.84 o
 -11   0  12       11.84       16.94     17.63 o
 -10   0  12        0.15        1.45      5.73 o
  -9   0  12       17.74       11.62     12.21 o
  -8   0  12        0.32        4.48     17.26 o
  -7   0  12      101.25      108.57      7.52 o
  -6   0  12       35.69       29.47      7.06 o
  -5   0  12      146.56      141.28      6.63 o
  -4   0  12      898.93      915.88     12.88 o
  -3   0  12      902.92      964.58     12.31 o
  -2   0  12        0.01        0.94      2.38 o
  -1   0  12       78.54       77.14      5.80 o
   0   0  12      101.14       81.23     10.05 o
   1   0  12        7.85        8.61      5.99 o
   2   0  12        2.08        1.03      3.51 o
   3   0  12        0.27        0.24      1.91 o
   4   0  12        0.94        0.00      5.83 o
   5   0  12      147.42      133.15      5.99 o
   6   0  12      443.66      488.00     11.40 o
   7   0  12      200.38      201.50      8.42 o
   8   0  12        8.89        3.90     11.03 o
   9   0  12        2.41        1.25     49.47 o
  10   0  12        0.89        2.78      9.55 o
  11   0  12        1.18        2.44     13.27 o
 -11   1  12        3.00        0.23      2.90 o
 -10   1  12        0.22        2.62      5.96 o
  -9   1  12       18.48       17.44      7.19 o
  -8   1  12       12.21       11.61      7.26 o
  -7   1  12       75.52       70.74      6.74 o
  -6   1  12       30.40       29.54      4.92 o
  -5   1  12        1.16        2.38      3.52 o
  -4   1  12       34.60       30.26      4.10 o
  -3   1  12     1735.60     1804.44     10.96 o
  -2   1  12      304.44      304.33      4.71 o
  -1   1  12      159.10      164.63      6.24 o
   0   1  12        4.05        3.20      1.76 o
   1   1  12        0.16        0.15      2.85 o
   2   1  12      395.66      378.00      6.18 o
   3   1  12      275.85      281.20      4.94 o
   4   1  12      522.95      559.77      7.09 o
   5   1  12       70.30       64.33      4.10 o
   6   1  12       33.87       32.81      4.89 o
   7   1  12       40.05       34.93      5.78 o
   8   1  12       27.58       25.43      7.52 o
   9   1  12        5.27        3.47      8.56 o
  10   1  12        1.43        0.00     12.20 o
  11   1  12        7.21       11.15     13.99 o
 -11   2  12        0.01        0.00      1.83 o
 -10   2  12        0.01        1.45      7.92 o
  -9   2  12        1.83        1.89      6.05 o
  -8   2  12        1.72        0.99      3.35 o
  -7   2  12       14.38       11.33      6.30 o
  -6   2  12       17.32       16.25      5.92 o
  -5   2  12      346.52      343.50      6.69 o
  -4   2  12       31.73       20.12      4.33 o
  -3   2  12     1117.68     1155.30     15.11 o
  -2   2  12       71.97       69.09      4.02 o
  -1   2  12       91.63       79.34      5.02 o
   0   2  12       79.15       75.80      5.05 o
   1   2  12       42.15       43.04      4.06 o
   2   2  12        5.02        0.61      1.74 o
   3   2  12       33.76       28.03      4.66 o
   4   2  12      267.77      267.55      5.20 o
   5   2  12       17.57       15.78      4.17 o
   6   2  12      384.46      414.58      7.70 o
   7   2  12       82.85       79.17      7.36 o
   8   2  12       57.10       61.11      6.86 o
   9   2  12        5.82        6.28      8.96 o
  10   2  12        2.20        1.11      3.57 o
  11   2  12        0.01        3.00     24.43 o
 -10   3  12        0.72        0.98      4.16 o
  -9   3  12       53.69       56.46      7.68 o
  -8   3  12        5.08       11.13      7.55 o
  -7   3  12      266.77      284.12      8.25 o
  -6   3  12       85.86       84.13      6.19 o
  -5   3  12       51.23       55.72      5.22 o
  -4   3  12      188.29      182.13      5.67 o
  -3   3  12      583.39      528.13      6.97 o
  -2   3  12       24.81       27.00      4.56 o
  -1   3  12        1.98        4.00      7.42 o
   0   3  12      164.68      167.05      6.80 o
   1   3  12        9.47        7.72      6.05 o
   2   3  12      249.60      243.74      5.49 o
   3   3  12       51.39       43.85      5.84 o
   4   3  12      492.58      527.52      7.94 o
   5   3  12        7.13       12.24      6.22 o
   6   3  12       10.97        8.72      8.55 o
   7   3  12        8.23        5.80     11.85 o
   8   3  12       36.60       30.60     10.70 o
   9   3  12       39.48       36.30     12.02 o
  10   3  12       21.24       19.43     14.07 o
 -10   4  12       90.74       91.56     12.42 o
  -9   4  12       31.81       32.11     12.82 o
  -8   4  12       18.93       19.02      8.24 o
  -7   4  12        6.53        0.75      8.24 o
  -6   4  12       18.00       20.60      5.50 o
  -5   4  12       12.06        7.22      5.23 o
  -4   4  12       51.82       53.80      4.51 o
  -3   4  12      148.46      133.07      5.10 o
  -2   4  12        3.14        4.66      7.14 o
  -1   4  12      874.57      886.18     14.90 o
   0   4  12      127.16      117.76      6.36 o
   1   4  12        8.29        2.71      7.39 o
   2   4  12       90.41       87.44     10.13 o
   3   4  12        0.36        1.69      7.41 o
   4   4  12      396.77      399.06     10.39 o
   5   4  12       10.34        9.83      8.48 o
   6   4  12        0.19        0.00      6.79 o
   7   4  12        4.14        6.39     22.67 o
   8   4  12       11.26       10.11      9.53 o
   9   4  12        1.16        0.00     24.38 o
  10   4  12        4.89        3.27     15.40 o
  -9   5  12       26.20       26.89     11.80 o
  -8   5  12        6.41        1.32      4.10 o
  -7   5  12        0.61        0.51      3.10 o
  -6   5  12       12.36       13.74      5.62 o
  -5   5  12        2.63        1.96      2.02 o
  -4   5  12        4.58        6.97      5.65 o
  -3   5  12       19.95       19.31      6.31 o
  -2   5  12      100.08       92.04      6.57 o
  -1   5  12      103.85      100.19      5.89 o
   0   5  12      105.56       92.82      7.49 o
   1   5  12       22.44       21.21      5.98 o
   2   5  12      354.17      333.37      9.59 o
   3   5  12       22.96       22.20      7.97 o
   4   5  12       16.17       12.27      8.48 o
   5   5  12        0.16        0.00      4.92 o
   6   5  12       12.57        8.92      8.09 o
   7   5  12        1.69        0.00      8.72 o
   8   5  12        0.05        0.00      0.22 o
   9   5  12        0.67        0.00      5.34 o
  -9   6  12        0.01        2.11      8.23 o
  -8   6  12       19.38       26.85      9.95 o
  -7   6  12        1.79        3.06      5.89 o
  -6   6  12       45.37       39.73      8.20 o
  -5   6  12       59.26       61.64      8.04 o
  -4   6  12        0.46        0.60      4.67 o
  -3   6  12       25.08       25.36      7.70 o
  -2   6  12       40.21       43.00      8.28 o
  -1   6  12      193.85      186.47     11.43 o
   0   6  12      168.06      174.00     11.31 o
   1   6  12        0.44        0.00      6.97 o
   2   6  12        2.22        3.04      9.46 o
   3   6  12       27.53       20.85     13.40 o
   4   6  12       81.86       93.84     11.27 o
   5   6  12        0.80        0.00      1.68 o
   6   6  12        3.29        6.85     11.49 o
   7   6  12        2.65        0.00     13.01 o
   8   6  12        0.42        2.91     14.74 o
  -7   7  12       35.25       35.69     10.71 o
  -6   7  12       18.50       14.35     12.52 o
  -5   7  12       49.19       48.74     11.61 o
  -4   7  12       11.12        4.12     26.06 o
  -3   7  12        2.43        0.00      1.64 o
  -2   7  12        0.07        0.52      3.59 o
  -1   7  12       32.54       30.04      9.58 o
   1   7  12        1.01        0.00     12.37 o
   2   7  12       40.54       31.84      9.30 o
   3   7  12       43.36       44.50     12.22 o
   4   7  12       48.27       42.44      9.49 o
   5   7  12       10.17        6.48     17.70 o
   6   7  12        3.38        5.31     11.72 o
   7   7  12        2.83        0.00     12.32 o
  -6   8  12       17.73       13.31     13.22 o
  -5   8  12       18.03       20.44     12.71 o
  -4   8  12       53.70       53.26     17.07 o
  -3   8  12       26.26       36.17     16.05 o
  -2   8  12       14.89       18.13     15.81 o
  -1   8  12        0.07        0.00      9.54 o
   0   8  12        2.73        5.81     14.23 o
   1   8  12        8.82        8.28      7.03 o
   2   8  12        2.57        5.59      8.01 o
   3   8  12        0.29        0.00      0.13 o
   4   8  12        0.60        0.00      6.16 o
   5   8  12        8.46       11.13      8.64 o
   6   8  12       19.89       15.95     18.39 o
  -4   9  12        4.30        0.00     18.58 o
  -3   9  12        1.16        2.32      6.58 o
  -2   9  12       10.61       19.90     19.39 o
  -1   9  12        2.00        3.83     12.13 o
   0   9  12        0.41        5.85     14.83 o
   1   9  12        2.91        3.03     25.59 o
   2   9  12        4.86        2.75      9.49 o
   3   9  12        2.80        1.22      1.80 o
   4   9  12        0.01        1.90    110.68 o
 -10   1  13       11.35       21.01     12.19 o
  -9   1  13       22.28       20.93      8.36 o
  -8   1  13       36.78       38.78      7.37 o
  -7   1  13        0.55        0.00      5.00 o
  -6   1  13        7.26        4.71      5.79 o
  -5   1  13       18.19       17.80      5.18 o
  -4   1  13      132.83      124.24      4.30 o
  -3   1  13     2181.38     2249.53     15.40 o
  -2   1  13      385.25      375.30      5.36 o
  -1   1  13      395.92      388.39      5.38 o
   0   1  13       86.72       78.55      3.95 o
   1   1  13      398.65      395.62      6.55 o
   2   1  13       41.07       45.36      4.83 o
   3   1  13        6.08        3.58      3.53 o
   4   1  13       88.87       85.50      4.20 o
   5   1  13      192.50      182.96      4.80 o
   6   1  13      587.98      628.52      8.88 o
   7   1  13       79.03       79.23      5.90 o
   8   1  13      113.73      125.12      7.91 o
   9   1  13       36.56       47.48      9.19 o
  10   1  13       30.04       34.88     10.14 o
 -10   2  13        3.61        1.24      6.22 o
  -9   2  13        9.19        6.13      9.19 o
  -8   2  13       61.94       60.47      8.11 o
  -7   2  13       29.22       31.43      7.18 o
  -6   2  13        0.43        0.40      4.53 o
  -5   2  13      260.16      241.37      5.36 o
  -4   2  13      197.75      184.77      4.88 o
  -3   2  13       12.90       10.51      3.90 o
  -2   2  13        7.43        8.50      4.80 o
  -1   2  13      244.56      247.08      5.74 o
   0   2  13      186.98      176.61      6.99 o
   1   2  13        0.02        0.55      1.67 o
   2   2  13       34.49       33.98      4.60 o
   3   2  13       62.13       53.65      4.74 o
   4   2  13       20.82       17.91      4.18 o
   5   2  13       68.18       65.95      4.96 o
   6   2  13       43.95       36.95      5.66 o
   7   2  13      151.05      138.46      7.50 o
   8   2  13       54.28       62.15      7.68 o
   9   2  13       70.76       69.53      8.49 o
  10   2  13        7.08        9.12      7.56 o
 -10   3  13       18.90       25.55      9.37 o
  -9   3  13       21.25       22.67      9.21 o
  -8   3  13        1.81        0.71      2.44 o
  -7   3  13       66.09       65.19      8.00 o
  -6   3  13       48.08       37.05      7.20 o
  -5   3  13       19.49       16.11      5.93 o
  -4   3  13       58.10       42.16      4.40 o
  -3   3  13       16.42       10.39      5.05 o
  -2   3  13        0.06        1.00      4.06 o
  -1   3  13      771.65      834.83     13.94 o
   0   3  13        6.87        5.09      8.49 o
   1   3  13       79.43       82.27      5.86 o
   2   3  13      163.34      154.81      4.91 o
   3   3  13        1.11        5.13      6.91 o
   4   3  13       60.71       59.79      5.37 o
   5   3  13       18.93       15.46      6.02 o
   6   3  13       16.71       17.67      6.76 o
   7   3  13       40.07       42.73     10.11 o
   8   3  13        0.01        0.00      6.33 o
   9   3  13       43.64       48.39     12.15 o
  10   3  13        7.98        7.21     15.30 o
  -9   4  13        5.92        7.71     18.50 o
  -8   4  13        1.83        4.45      8.81 o
  -7   4  13        1.07        0.02      1.15 o
  -6   4  13       37.44       45.00      6.33 o
  -5   4  13        8.93        8.97      5.26 o
  -4   4  13       13.22       11.17      5.88 o
  -3   4  13       42.27       28.38      6.33 o
  -2   4  13       18.61       13.31      5.70 o
  -1   4  13      609.26      594.26     12.34 o
   0   4  13       44.12       40.53      6.20 o
   1   4  13       82.22       81.68      5.54 o
   2   4  13       63.57       77.91      7.60 o
   3   4  13        0.14        0.00      0.65 o
   4   4  13        2.17        4.02      7.60 o
   5   4  13       19.41       18.27      8.97 o
   6   4  13       15.53       18.23      8.34 o
   7   4  13        1.58        1.38      7.46 o
   8   4  13        0.01        7.01     12.63 o
   9   4  13        5.96        4.98     22.27 o
  -9   5  13        0.71        3.35     52.87 o
  -8   5  13       17.82       16.10      9.98 o
  -7   5  13       56.19       61.76      7.72 o
  -6   5  13        9.37        6.52      5.84 o
  -5   5  13       31.60       31.18      5.64 o
  -4   5  13        0.01        0.00      4.57 o
  -3   5  13       88.62       74.04      6.15 o
  -2   5  13      103.87       95.49      8.13 o
  -1   5  13      185.06      182.72      6.69 o
   0   5  13      192.58      182.50      9.04 o
   1   5  13        0.64        1.50      4.86 o
   2   5  13      540.74      639.14     18.81 o
   3   5  13       19.41       11.43      7.76 o
   4   5  13       30.08       25.85     11.45 o
   5   5  13       40.75       29.83     10.47 o
   6   5  13        9.50        7.37      8.76 o
   7   5  13        2.84        0.00      6.68 o
   8   5  13       12.21       13.67     13.00 o
   9   5  13       10.84        9.62     28.63 o
  -8   6  13       16.98       14.15     11.23 o
  -7   6  13        0.48        1.08      5.86 o
  -6   6  13        0.00        2.60      6.09 o
  -5   6  13       15.06       16.46      9.11 o
  -4   6  13       11.53        9.73      8.99 o
  -3   6  13       49.60       56.54      9.91 o
  -2   6  13       19.39       16.36     12.00 o
  -1   6  13       36.27       43.59     11.04 o
   0   6  13       30.95       35.85     12.51 o
   1   6  13       19.25        9.65      9.46 o
   2   6  13        8.73        8.86      8.35 o
   3   6  13        4.26        0.00      6.20 o
   4   6  13       17.73       21.28      9.97 o
   5   6  13        4.91        3.85      6.55 o
   6   6  13       21.54       20.35     10.65 o
   7   6  13        1.02        1.80      6.18 o
   8   6  13        3.38        0.26     24.31 o
  -7   7  13       12.27       17.73     11.15 o
  -6   7  13       21.51       25.63     11.44 o
  -5   7  13        3.97        0.86      7.21 o
  -4   7  13       16.90       14.45     11.06 o
  -3   7  13        0.14        0.00      4.43 o
  -2   7  13        5.17        4.55     10.49 o
  -1   7  13        8.02       15.11     16.55 o
   1   7  13        5.66        7.53     13.93 o
   2   7  13       39.47       38.79      8.89 o
   3   7  13        4.98        4.97     15.73 o
   4   7  13       10.19       15.29     10.38 o
   5   7  13        0.12        2.46     10.27 o
   6   7  13        5.52        7.09     16.33 o
   7   7  13        0.05        6.26     21.29 o
  -5   8  13        8.18       11.99     22.52 o
  -4   8  13        5.26        5.21     21.38 o
  -3   8  13       13.04       12.95     15.96 o
  -2   8  13        9.05       16.30     15.39 o
   0   8  13        2.62        1.82      4.17 o
   1   8  13       33.54       28.41     10.13 o
   2   8  13       37.69       33.76     10.99 o
   3   8  13        1.90        0.00      6.02 o
   4   8  13       28.44       36.91     18.13 o
   5   8  13        9.99        0.00      3.37 o
  -3   9  13       41.52       30.43     18.88 o
  -2   9  13       10.12       20.23     20.98 o
   0   9  13       25.01       17.59     11.75 o
   1   9  13        4.64       12.52     11.93 o
   2   9  13        0.27        0.00      7.39 o
   3   9  13        5.62        0.08     19.58 o
 -10   0  14       17.82       22.44     16.38 o
  -9   0  14        2.06        4.79     11.79 o
  -8   0  14        0.46        2.33      5.19 o
  -7   0  14        0.16        1.23     13.72 o
  -6   0  14       61.79       57.69      8.53 o
  -5   0  14      808.93      861.40     12.26 o
  -4   0  14        0.00        0.40      2.42 o
  -3   0  14       65.75       69.57      4.87 o
  -2   0  14      499.36      481.53      8.75 o
  -1   0  14        3.96        3.81      6.11 o
   0   0  14       23.54       10.36      6.54 o
   1   0  14        0.74        0.50     10.68 o
   2   0  14       14.19       13.13      5.28 o
   3   0  14        4.25        2.40      7.32 o
   4   0  14      211.59      205.47      7.69 o
   5   0  14        0.56        0.45      6.23 o
   6   0  14       16.84       11.95      8.40 o
   7   0  14       84.95       76.27     12.96 o
   8   0  14       19.73       14.61      9.51 o
   9   0  14       22.04       14.83     14.41 o
 -10   1  14       12.87       18.06      8.67 o
  -9   1  14        4.07        4.68      7.07 o
  -8   1  14        0.08        0.00      1.88 o
  -7   1  14        4.03        1.69      4.12 o
  -6   1  14       19.49       18.82      5.83 o
  -5   1  14       66.90       64.49      5.65 o
  -4   1  14       16.11       17.97      3.92 o
  -3   1  14       24.66       28.31      4.00 o
  -2   1  14       12.43       14.94      3.94 o
  -1   1  14      859.49      899.17      9.75 o
   0   1  14      197.29      190.72      4.51 o
   1   1  14       25.63       26.28      5.21 o
   2   1  14        9.76        8.95      4.78 o
   3   1  14       21.79       20.44      4.27 o
   4   1  14       36.67       34.23      4.55 o
   5   1  14      102.26      100.44      4.90 o
   6   1  14      166.62      169.98      5.41 o
   7   1  14        0.15        0.01      0.71 o
   8   1  14        5.02        4.17      6.08 o
   9   1  14        1.14        0.72      2.57 o
  10   1  14        9.79       10.66      8.77 o
 -10   2  14        1.03        0.97      4.78 o
  -9   2  14        5.35        7.20      7.55 o
  -8   2  14        1.33        2.55      7.48 o
  -7   2  14       18.26       12.73      6.85 o
  -6   2  14        9.84        6.03      6.32 o
  -5   2  14       71.19       71.02      5.04 o
  -4   2  14       11.69       12.50      4.33 o
  -3   2  14       17.38       19.24      4.57 o
  -2   2  14       16.60        6.69      4.23 o
  -1   2  14      189.83      184.40      6.23 o
   0   2  14        5.27       11.63      5.88 o
   1   2  14       61.23       51.62      5.46 o
   2   2  14      155.67      144.65      5.66 o
   3   2  14        1.91        0.43      1.67 o
   4   2  14       77.95       75.71      4.71 o
   5   2  14       15.94       12.44      4.74 o
   6   2  14        0.40        0.25      1.64 o
   7   2  14        2.77        4.64      6.43 o
   8   2  14       61.10       59.00      8.24 o
   9   2  14       11.81        6.36      6.35 o
  10   2  14       28.37       29.15      9.11 o
  -9   3  14      122.75      142.24     10.10 o
  -8   3  14       16.17       17.51      9.92 o
  -7   3  14      119.57      129.19      8.64 o
  -6   3  14        0.00        0.64      5.00 o
  -5   3  14      243.14      252.73      7.48 o
  -4   3  14       38.23       35.13      6.08 o
  -3   3  14       27.16       26.81      5.28 o
  -2   3  14       78.40       61.53      5.02 o
  -1   3  14      297.81      250.32     10.75 o
   0   3  14        1.29        0.00      2.87 o
   1   3  14        2.65        0.00      1.00 o
   2   3  14       17.50       15.27      5.44 o
   3   3  14       45.83       43.74      6.52 o
   4   3  14       40.27       37.01      5.95 o
   5   3  14       27.62       24.61      5.18 o
   6   3  14       97.39      100.37      7.01 o
   7   3  14       34.45       42.92     10.72 o
   8   3  14        0.62        0.00      3.75 o
   9   3  14       30.96       26.74     12.52 o
  -9   4  14      132.18      138.73     12.90 o
  -8   4  14      119.52      107.59      9.28 o
  -7   4  14       17.46       11.30      8.22 o
  -6   4  14       43.27       44.70      7.83 o
  -5   4  14        2.17        0.36      4.49 o
  -4   4  14        0.10        1.12      3.67 o
  -3   4  14       77.05       65.52      8.50 o
  -2   4  14        0.22        0.00      5.03 o
  -1   4  14      110.76      104.20      7.11 o
   0   4  14       53.38       58.73      8.01 o
   1   4  14      296.67      292.25      7.68 o
   2   4  14       53.53       46.31      8.19 o
   3   4  14       53.31       49.32     11.99 o
   4   4  14       10.98       11.11      6.30 o
   5   4  14        0.15        0.24      1.29 o
   6   4  14        0.01        0.00      6.80 o
   7   4  14        5.81        3.47      7.15 o
   8   4  14        2.94        0.86      8.15 o
   9   4  14        6.66        2.00      9.90 o
  -8   5  14       23.73       17.13     12.25 o
  -7   5  14       22.01       25.61      8.70 o
  -6   5  14        0.13        1.15      3.88 o
  -5   5  14        0.65        0.00      3.42 o
  -4   5  14        7.97       10.15      6.73 o
  -3   5  14       14.41       10.66      7.69 o
  -2   5  14       32.21       25.42      8.05 o
  -1   5  14        2.75        5.00      7.04 o
   0   5  14       93.93       86.49      8.74 o
   1   5  14      278.52      301.16      9.87 o
   2   5  14       70.77       51.13     12.92 o
   3   5  14      131.14      136.41     14.94 o
   4   5  14       56.40       42.44     13.87 o
   5   5  14       58.93       47.62     16.14 o
   6   5  14        0.00        0.00      4.96 o
   7   5  14        0.03        5.44      9.48 o
   8   5  14        6.69        2.93      7.70 o
  -7   6  14        5.49        4.11      7.98 o
  -6   6  14        0.02        0.00      9.07 o
  -5   6  14        1.22        1.91      4.34 o
  -4   6  14       11.23       14.94      7.96 o
  -3   6  14       46.64       48.28     12.75 o
  -2   6  14       63.73       59.86     13.22 o
  -1   6  14       10.05       13.55     10.72 o
   0   6  14        1.02        3.32      9.43 o
   1   6  14      132.12      121.91      9.03 o
   2   6  14       44.60       47.94     12.67 o
   3   6  14        1.18        0.69      2.55 o
   4   6  14       26.81       16.40     13.54 o
   5   6  14        3.90        1.73     40.93 o
   6   6  14        0.00        0.69      4.50 o
   7   6  14       15.47       16.74     10.93 o
  -6   7  14      169.87      185.13     16.27 o
  -5   7  14       11.82       13.62     16.25 o
  -4   7  14      125.51      160.09     12.14 o
  -3   7  14       47.56       43.14     14.66 o
  -2   7  14       76.92       79.54     16.08 o
  -1   7  14        0.85        4.73     20.92 o
   0   7  14        2.03        4.91     13.20 o
   1   7  14      100.99      120.37     12.15 o
   2   7  14        3.39        9.58     11.84 o
   3   7  14        4.56        7.73     12.60 o
   4   7  14        3.36        2.50     10.71 o
   5   7  14        0.20        0.00     17.35 o
   6   7  14       17.80       24.58     18.83 o
  -4   8  14       25.56       28.51     20.67 o
  -3   8  14        0.14        0.00     20.47 o
  -2   8  14       76.20       85.94     19.25 o
   0   8  14        9.43       14.03      9.78 o
   1   8  14        2.16        0.98      5.81 o
   2   8  14       14.82       16.32     10.41 o
   3   8  14       23.24       25.53      9.22 o
   4   8  14       42.98       51.96      9.52 o
   0   9  14        1.00        0.00      2.66 o
 -10   1  15       26.13       25.51     13.92 o
  -9   1  15        6.75       12.06      7.48 o
  -8   1  15       37.49       44.33      8.84 o
  -7   1  15       19.29       20.91      8.74 o
  -6   1  15        3.11        2.54      5.25 o
  -5   1  15        0.06        1.06      4.34 o
  -4   1  15       10.03        5.49      3.97 o
  -3   1  15       62.13       66.81      4.35 o
  -2   1  15      128.12      127.13      4.12 o
  -1   1  15       60.06       53.49      5.25 o
   0   1  15      544.00      524.58      7.15 o
   1   1  15        0.68        3.00      5.51 o
   2   1  15       49.82       40.57      5.58 o
   3   1  15       88.92       81.28      5.02 o
   4   1  15       10.41        9.44      5.53 o
   5   1  15       28.61       26.26      5.60 o
   6   1  15        6.40        7.81      6.90 o
   7   1  15       39.16       38.47      6.23 o
   8   1  15       44.68       39.49     12.47 o
   9   1  15        0.01        0.45      4.68 o
  10   1  15        8.69        2.51     51.98 o
  -9   2  15       11.73       12.86      9.90 o
  -8   2  15       18.57       21.65      9.30 o
  -7   2  15        7.68        4.95      6.90 o
  -6   2  15       25.14       26.47      6.63 o
  -5   2  15        2.80        3.69      3.58 o
  -4   2  15        0.16        0.58      2.58 o
  -3   2  15      161.62      154.73      4.69 o
  -2   2  15       94.66       77.79      5.06 o
  -1   2  15       12.30       10.50      5.84 o
   0   2  15        4.35        0.00      4.10 o
   1   2  15        8.11        2.76      4.39 o
   2   2  15        3.56        2.72      3.42 o
   3   2  15      102.16       95.60      5.53 o
   4   2  15       13.49       11.63      5.57 o
   5   2  15       15.81       15.91      5.66 o
   6   2  15        1.29        3.17      4.38 o
   7   2  15       18.69       15.09      6.47 o
   8   2  15        9.98        9.02      7.22 o
   9   2  15       77.44       71.23      8.78 o
  -9   3  15      214.15      242.57     10.18 o
  -8   3  15        7.18        8.44      9.39 o
  -7   3  15       38.50       44.23      8.41 o
  -6   3  15        0.76        3.10      8.06 o
  -5   3  15       13.87        9.20      7.28 o
  -4   3  15        0.34        0.00      1.92 o
  -3   3  15      160.83      156.00      5.64 o
  -2   3  15        5.02        3.42      5.07 o
  -1   3  15       31.76       21.63      7.74 o
   0   3  15       60.17       50.88      5.68 o
   1   3  15      125.74      144.51      6.12 o
   2   3  15       66.62       55.76      6.39 o
   3   3  15        2.49        3.13      3.23 o
   4   3  15        0.07        0.74      2.75 o
   5   3  15        1.04        0.00      3.64 o
   6   3  15        3.20        0.84      3.69 o
   7   3  15       22.00       21.50     10.63 o
   8   3  15       39.86       43.89     12.29 o
   9   3  15       13.39       15.31     12.36 o
  -8   4  15       61.53       71.18     10.96 o
  -7   4  15        2.22        1.90      6.13 o
  -6   4  15       23.28       24.19      7.92 o
  -5   4  15        6.23        8.44      5.84 o
  -4   4  15       49.04       48.09      6.84 o
  -3   4  15        2.33        4.34      7.42 o
  -2   4  15        0.38        0.88      1.40 o
  -1   4  15        0.66        0.09      7.24 o
   0   4  15        3.92        5.17      6.10 o
   1   4  15      208.64      204.02      6.94 o
   2   4  15       41.24       39.56      6.59 o
   3   4  15      118.38      137.34     12.19 o
   4   4  15        8.59       12.54      6.76 o
   5   4  15       25.95       15.59      6.99 o
   6   4  15       11.07       12.69     10.43 o
   7   4  15        5.50        3.48     12.09 o
   8   4  15        0.07        0.00      5.75 o
  -8   5  15        0.91        0.00      4.95 o
  -7   5  15       13.69       15.47      8.85 o
  -6   5  15        3.07        4.91      6.36 o
  -5   5  15        4.19        6.46      7.92 o
  -4   5  15        4.37        0.84      2.71 o
  -3   5  15        9.30        3.66      8.38 o
  -2   5  15        1.45        1.33      5.95 o
  -1   5  15       62.17       55.13      6.50 o
   0   5  15       40.20       38.16      8.48 o
   1   5  15       48.48       41.93      8.23 o
   2   5  15       76.35       81.26     13.10 o
   3   5  15        4.52        0.00      2.50 o
   4   5  15      120.03      121.27      9.16 o
   5   5  15       41.83       48.50     10.08 o
   6   5  15        8.71        7.37     15.62 o
   7   5  15       11.14       16.15     11.43 o
   8   5  15        2.53        5.12     14.69 o
  -7   6  15      107.72      120.56     11.29 o
  -6   6  15        2.65        2.59      6.03 o
  -5   6  15        0.21        0.16      4.68 o
  -4   6  15        3.16        6.16      7.56 o
  -3   6  15        2.12        1.87      8.06 o
  -2   6  15        7.88        6.15     14.35 o
  -1   6  15      231.77      257.76     14.61 o
   0   6  15       78.21       81.71      9.67 o
   1   6  15        1.49        0.00     22.74 o
   2   6  15       22.33       18.84     10.35 o
   3   6  15        0.24        0.00     18.04 o
   4   6  15       28.82       27.45     10.55 o
   5   6  15        2.05        0.00     17.24 o
   6   6  15        2.44        2.31     12.10 o
   7   6  15        0.36        1.39     12.58 o
  -5   7  15        1.11        3.71     11.76 o
  -4   7  15       62.69       58.47     13.25 o
  -3   7  15        0.63       13.60     15.03 o
  -2   7  15       45.96       33.64     14.31 o
  -1   7  15       36.00       31.32     16.62 o
   0   7  15       25.82       30.97     10.05 o
   1   7  15       30.39       40.78     13.41 o
   2   7  15        0.33        0.00      6.73 o
   3   7  15        3.72        0.90     22.31 o
   4   7  15       18.40        5.40     17.26 o
   5   7  15        4.74        8.10     17.08 o
  -4   8  15        8.92       14.38     19.13 o
  -3   8  15       41.23       40.62     19.06 o
  -2   8  15       25.82       18.00     21.87 o
   0   8  15        1.50        0.00      7.28 o
   1   8  15        1.46        4.86     29.40 o
   2   8  15       28.12       29.78     17.81 o
   3   8  15        9.02        6.49     10.60 o
  -9   0  16       25.96       28.34     12.61 o
  -8   0  16       33.41       41.38     11.69 o
  -7   0  16       73.94       74.85     10.46 o
  -6   0  16       11.00        6.08     10.77 o
  -5   0  16        6.69        7.04      7.56 o
  -4   0  16       43.43       44.77      6.93 o
  -3   0  16       85.70       86.66      8.84 o
  -2   0  16       73.66       65.66      6.75 o
  -1   0  16       63.38       67.13      5.56 o
   0   0  16       84.85       72.79      7.54 o
   1   0  16      186.54      184.46      7.89 o
   2   0  16      280.46      241.80     12.08 o
   3   0  16        0.06        0.25      8.43 o
   4   0  16       29.46       40.93      8.27 o
   5   0  16       85.22       77.19      8.59 o
   6   0  16        0.07        0.00      6.62 o
   7   0  16        0.00        4.45     13.16 o
   8   0  16        0.93        4.07      8.88 o
   9   0  16       16.17        6.37     14.05 o
  -9   1  16        1.76        0.00      1.36 o
  -8   1  16        1.36        0.37      2.54 o
  -7   1  16       23.13       23.71      7.13 o
  -6   1  16        8.52        3.59      4.13 o
  -5   1  16        1.93        0.85      2.27 o
  -4   1  16        9.29        8.70      5.58 o
  -3   1  16        0.39        0.18      2.70 o
  -2   1  16        5.99        2.11      3.85 o
  -1   1  16       55.06       52.35      5.03 o
   0   1  16        8.42       12.52      4.82 o
   1   1  16       61.36       61.18      6.06 o
   2   1  16      115.18      118.84      5.46 o
   3   1  16        4.96        4.42      4.60 o
   4   1  16       10.43        8.41      6.00 o
   5   1  16       22.54       20.67      5.79 o
   6   1  16        5.24        4.17      6.75 o
   7   1  16       24.78       21.52      7.37 o
   8   1  16       20.21       19.08      9.56 o
   9   1  16        5.30        2.50      9.75 o
  -9   2  16        2.18        0.00      3.17 o
  -8   2  16       14.47       15.28      9.91 o
  -7   2  16       78.52       84.62      8.45 o
  -6   2  16       36.49       37.68      7.35 o
  -5   2  16        7.20        9.62      5.46 o
  -4   2  16        2.67        3.69      4.09 o
  -3   2  16        0.38        0.00      6.10 o
  -2   2  16        2.66        1.88      4.09 o
  -1   2  16       35.72       39.87      5.90 o
   0   2  16        0.01        1.75      7.44 o
   1   2  16        9.72       12.15      7.66 o
   2   2  16       36.70       23.55      5.96 o
   3   2  16        9.44        7.02      5.08 o
   4   2  16        1.57        0.54      1.23 o
   5   2  16        0.13        0.00      4.48 o
   6   2  16        0.18        0.60      5.34 o
   7   2  16        9.91        7.00      6.31 o
   8   2  16        0.30        2.14      4.60 o
   9   2  16        0.12        0.00      4.99 o
  -8   3  16       44.60       38.03     10.44 o
  -7   3  16       64.25       77.12      8.49 o
  -6   3  16       57.49       60.80      8.18 o
  -5   3  16       97.78       91.79      6.98 o
  -4   3  16        8.12        8.63      6.22 o
  -3   3  16       12.59       10.36      6.19 o
  -2   3  16        9.27        7.91      5.79 o
  -1   3  16        4.05       11.46      8.27 o
   0   3  16      101.08       89.38      6.27 o
   1   3  16        1.17        0.68      4.92 o
   2   3  16        0.11        0.97      9.35 o
   3   3  16        2.48        0.75      5.02 o
   4   3  16        6.41        9.01      6.05 o
   5   3  16       26.87       27.41      7.00 o
   6   3  16        5.19        1.32      5.52 o
   7   3  16       23.35       26.35     13.40 o
   8   3  16        6.50        2.25      9.94 o
  -8   4  16        0.01        0.99      4.68 o
  -7   4  16      244.28      260.26      9.98 o
  -6   4  16        0.01        2.27      3.66 o
  -5   4  16      131.96      134.81      7.75 o
  -4   4  16       30.22       32.93      7.63 o
  -3   4  16       26.10       26.94      7.53 o
  -2   4  16        5.45        8.07      7.93 o
  -1   4  16       23.27       19.48      6.99 o
   0   4  16       22.37       18.22      6.85 o
   1   4  16       79.40       76.04      6.64 o
   2   4  16       73.84       82.00      7.18 o
   3   4  16        3.01        2.79     10.86 o
   4   4  16       81.59       74.46      8.05 o
   5   4  16       46.54       41.80      8.31 o
   6   4  16       29.55       22.99      8.05 o
   7   4  16        0.69        2.05      4.38 o
   8   4  16        2.40        0.78      8.81 o
  -7   5  16       70.61       75.81     10.88 o
  -6   5  16        0.20        5.17      8.64 o
  -5   5  16       14.46       13.01      9.08 o
  -4   5  16        0.79        0.38      3.27 o
  -3   5  16        0.20        0.00     10.28 o
  -2   5  16       10.50       15.36      8.71 o
  -1   5  16      136.77      150.66      8.22 o
   0   5  16       46.68       35.97      9.65 o
   1   5  16        4.53        8.74     12.60 o
   2   5  16       76.91       79.62     13.12 o
   3   5  16       95.80       86.06     10.17 o
   4   5  16       50.24       42.28     10.96 o
   5   5  16       72.81       64.65     11.79 o
   6   5  16        8.60        4.44      8.16 o
   7   5  16       14.19       11.19     21.44 o
  -6   6  16        7.19        5.46      8.85 o
  -5   6  16      149.77      162.94     11.36 o
  -4   6  16        1.24        0.00      5.88 o
  -3   6  16       64.28       69.55     10.74 o
  -2   6  16        8.00        6.21     14.03 o
  -1   6  16      106.91      120.28     14.70 o
   0   6  16      181.50      197.62     10.14 o
   1   6  16        6.66       10.02     20.82 o
   2   6  16        7.16        9.59     14.12 o
   3   6  16       14.41        7.09     11.65 o
   4   6  16       13.27       23.15     10.02 o
   5   6  16        4.80        0.84     50.09 o
   6   6  16        3.54        0.77      2.78 o
  -5   7  16        0.64        0.42      1.84 o
  -4   7  16      141.74      173.08     17.39 o
  -2   7  16      204.02      236.68     17.33 o
  -1   7  16        0.06        0.00     11.28 o
   1   7  16        5.38        7.65     16.71 o
   2   7  16       17.28       14.10     24.33 o
   3   7  16       31.89       29.08     17.55 o
   4   7  16        6.21        0.00     24.34 o
   0   8  16       26.03       27.57     11.71 o
   1   8  16       55.94       72.85     18.27 o
   2   8  16        1.44        2.85     18.42 o
  -9   1  17        8.59        8.87     18.60 o
  -8   1  17       18.12       20.61      8.71 o
  -7   1  17       28.94       34.71      7.59 o
  -6   1  17        0.58        0.20      3.05 o
  -5   1  17      122.84      132.96      6.74 o
  -4   1  17       24.24       18.54      5.57 o
  -3   1  17       59.32       55.55      4.86 o
  -2   1  17       50.30       47.87      5.75 o
  -1   1  17       72.99       60.47      5.24 o
   0   1  17        0.75        3.11      5.00 o
   1   1  17        2.42        0.05      4.07 o
   2   1  17      189.05      175.08      6.59 o
   3   1  17        6.58        5.32      5.70 o
   4   1  17       40.08       35.60      6.63 o
   5   1  17        5.03        6.33      6.12 o
   6   1  17       18.70       18.66      6.99 o
   7   1  17       22.63       24.93      8.13 o
   8   1  17       15.27       16.91      9.03 o
  -8   2  17       13.45       16.74      9.56 o
  -7   2  17       12.13       14.02      9.06 o
  -6   2  17       38.91       37.31      6.98 o
  -5   2  17        5.11        6.81      7.05 o
  -4   2  17        0.53        0.16      0.89 o
  -3   2  17       31.18       24.95      6.06 o
  -2   2  17       32.86       34.03      6.38 o
  -1   2  17        4.48        0.77      1.74 o
   0   2  17        5.44        2.87      7.96 o
   1   2  17        1.04        1.95     11.62 o
   2   2  17        0.31        1.73      7.98 o
   3   2  17       41.10       45.72      6.15 o
   4   2  17       40.20       34.72      6.07 o
   5   2  17       29.75       28.71      6.59 o
   6   2  17        0.97        0.34      1.83 o
   7   2  17        7.22        8.42      7.26 o
   8   2  17        1.39        0.57      9.56 o
  -8   3  17        0.63        0.90      3.84 o
  -7   3  17      128.45      139.80     10.50 o
  -6   3  17       54.93       64.25      8.56 o
  -5   3  17       74.49       83.38      7.88 o
  -4   3  17        6.77        7.65      6.12 o
  -3   3  17       75.85       82.12      6.68 o
  -2   3  17       10.54        9.21      7.58 o
  -1   3  17        1.78        3.45      6.21 o
   0   3  17        5.06        8.21      6.30 o
   1   3  17       78.95       97.89      8.56 o
   2   3  17       17.06       15.79      8.70 o
   3   3  17       28.90       27.97      8.11 o
   4   3  17      102.89      102.49      7.06 o
   5   3  17        1.56        1.29      5.04 o
   6   3  17       57.60       63.47      8.75 o
   7   3  17        0.02        4.23     15.75 o
   8   3  17        1.55        1.11     21.62 o
  -7   4  17      125.33      137.59     10.43 o
  -6   4  17       40.35       49.43      8.46 o
  -5   4  17        2.03        0.32      3.31 o
  -4   4  17       17.36       18.86      8.72 o
  -3   4  17       14.61       12.13      7.80 o
  -2   4  17        0.36        0.03      1.59 o
  -1   4  17        0.11        0.43      1.72 o
   0   4  17       25.61       21.78      7.47 o
   1   4  17       24.29       24.05      7.72 o
   2   4  17        3.05        2.80      6.64 o
   3   4  17       14.38       12.77     12.74 o
   4   4  17       45.94       45.93     10.59 o
   5   4  17       35.26       35.13      9.15 o
   6   4  17        2.45        1.71      3.76 o
   7   4  17        3.44        0.24      4.07 o
  -6   5  17       44.76       47.90      9.47 o
  -5   5  17       27.54       27.76     10.65 o
  -4   5  17        0.44        0.00      3.59 o
  -3   5  17       37.64       32.80     11.66 o
  -2   5  17       30.07       30.09      9.21 o
  -1   5  17        0.00        0.00      7.93 o
   0   5  17        0.75        2.16      7.47 o
   1   5  17       46.42       45.82      9.78 o
   2   5  17       70.59       75.55     15.22 o
   3   5  17       32.30       27.91     10.69 o
   4   5  17       13.03       11.81     12.06 o
   5   5  17       29.40       26.00     11.40 o
   6   5  17        1.61        0.24      5.31 o
  -5   6  17       44.13       38.25     11.65 o
  -4   6  17       38.20       41.21     11.37 o
  -3   6  17       24.20       24.70     10.13 o
  -2   6  17        3.08        3.19      8.69 o
  -1   6  17       33.99       35.01     11.33 o
   0   6  17        2.02        2.49      8.99 o
   1   6  17      191.89      236.05     14.51 o
   2   6  17       54.87       70.69     12.09 o
   3   6  17        0.72        2.85     21.85 o
   4   6  17       52.36       42.82     12.26 o
   5   6  17        8.73        4.29      9.87 o
  -3   7  17       41.74       51.43     20.60 o
  -2   7  17       69.82       89.83     18.17 o
  -1   7  17       48.08       51.08     19.30 o
   1   7  17       17.36       13.91     16.15 o
   2   7  17        3.96        6.36     14.57 o
   3   7  17        8.70        7.43     13.33 o
  -8   0  18        8.89       11.81     16.72 o
  -7   0  18       24.12       22.30     13.09 o
  -6   0  18       70.98       79.90     12.49 o
  -5   0  18       88.76       91.64     10.64 o
  -4   0  18      233.61      228.73     14.80 o
  -3   0  18        0.00        0.00      0.58 o
  -2   0  18       64.93       58.06      7.22 o
  -1   0  18      137.50      136.42      8.89 o
   0   0  18      163.32      162.81      8.46 o
   1   0  18        0.92        0.00      6.50 o
   2   0  18       19.09       16.07     14.23 o
   3   0  18        4.79        0.00     48.35 o
   4   0  18       12.31        9.47     12.81 o
   5   0  18       15.35       23.91     11.12 o
   6   0  18        0.00        2.19      4.37 o
   7   0  18       20.08       24.00     11.59 o
   8   0  18       15.41        5.50     23.45 o
  -8   1  18        0.30        1.25      4.90 o
  -7   1  18        8.54       10.17      7.98 o
  -6   1  18       27.55       24.89      7.94 o
  -5   1  18       35.79       38.67      8.12 o
  -4   1  18       63.75       64.87      6.19 o
  -3   1  18        7.73        6.72      5.36 o
  -2   1  18        1.04        1.29      3.89 o
  -1   1  18       21.70       20.77      6.18 o
   0   1  18       11.04        6.93      8.14 o
   1   1  18       41.50       41.32      7.20 o
   2   1  18        9.90       11.03      7.77 o
   3   1  18        5.06        5.42      8.68 o
   4   1  18       41.07       40.31      6.15 o
   5   1  18        4.24        2.94      5.09 o
   6   1  18        0.90        0.89      6.54 o
   7   1  18        4.31        0.27      1.84 o
   8   1  18        3.89        0.00      5.17 o
  -8   2  18       18.10       24.21     18.99 o
  -7   2  18        4.97        4.22      8.67 o
  -6   2  18        2.74        5.34      6.40 o
  -5   2  18       34.95       38.10      6.85 o
  -4   2  18        7.71       12.25      8.60 o
  -3   2  18        1.10        0.39      3.80 o
  -2   2  18        2.44        0.20      1.10 o
  -1   2  18       27.78       27.04      9.36 o
   0   2  18        4.07        4.50      7.72 o
   1   2  18        9.47        6.92      6.84 o
   2   2  18       66.35       73.56     10.18 o
   3   2  18       76.60       77.19      6.69 o
   4   2  18        4.74        7.60      7.03 o
   5   2  18       28.75       32.04      7.67 o
   6   2  18        7.31        9.64      9.13 o
   7   2  18        0.40        1.16      7.06 o
  -7   3  18       11.59        6.20     12.62 o
  -6   3  18      158.39      168.34     10.31 o
  -5   3  18       14.61       12.94      7.71 o
  -4   3  18       15.07       15.52      7.42 o
  -3   3  18       33.38       29.81      7.19 o
  -2   3  18       16.26       13.51      7.77 o
  -1   3  18        0.40        0.00      4.86 o
   0   3  18       39.80       49.21      7.56 o
   1   3  18        2.76        4.72      6.93 o
   2   3  18       25.76       17.56     11.33 o
   3   3  18       64.10       70.89      8.31 o
   4   3  18        0.02        0.00      2.19 o
   5   3  18        4.12        5.99      8.29 o
   6   3  18        5.65        4.52      5.91 o
   7   3  18        0.36        0.00      7.81 o
  -6   4  18       13.53       13.52      9.05 o
  -5   4  18       72.59       83.83      9.61 o
  -4   4  18       39.50       35.97      8.91 o
  -3   4  18      189.25      201.22      8.69 o
  -2   4  18       13.17       14.99      9.33 o
  -1   4  18        3.02        2.68      5.66 o
   0   4  18        5.77        4.70      7.05 o
   1   4  18       27.77       28.31      8.36 o
   2   4  18        0.03        0.00     14.12 o
   3   4  18       74.26       79.66      8.39 o
   4   4  18        8.47        6.86     14.20 o
   5   4  18        0.00        0.07      2.28 o
   6   4  18       38.49       29.99     10.48 o
  -6   5  18       56.81       62.80     19.62 o
  -5   5  18       57.44       68.14     11.81 o
  -4   5  18       22.18       22.52     10.85 o
  -3   5  18       24.90       26.85     11.82 o
  -2   5  18        0.96        2.69      7.42 o
  -1   5  18        9.01       10.48      8.68 o
   0   5  18       37.89       48.82     11.28 o
   1   5  18       95.01      112.26     11.09 o
   2   5  18        5.06       11.76     15.77 o
   3   5  18        0.00        0.15      1.55 o
   4   5  18        8.99        9.13     10.12 o
   5   5  18       14.68       12.20      9.77 o
  -4   6  18        1.38        0.00      2.38 o
  -3   6  18      141.23      153.87     11.65 o
  -2   6  18        0.21        0.00      9.27 o
  -1   6  18       68.38       74.51     12.31 o
   0   6  18       15.23       19.39      8.38 o
   1   6  18      152.14      169.28     16.98 o
   2   6  18      109.04      122.48     12.98 o
   3   6  18       10.90       13.66     11.14 o
   4   6  18        0.12        2.40     62.68 o
   1   7  18        0.56        0.00     54.73 o
  -7   1  19       19.59       24.89     11.57 o
  -6   1  19        0.64        0.00     15.45 o
  -5   1  19        6.63       10.06      7.48 o
  -4   1  19       58.13       66.60      6.71 o
  -3   1  19       15.71       13.96      7.35 o
  -2   1  19       31.36       29.46      6.66 o
  -1   1  19        0.10        0.00      3.09 o
   0   1  19       22.99       21.70      7.12 o
   1   1  19       22.21       20.54      8.14 o
   2   1  19        0.22        0.89      1.96 o
   3   1  19        1.83        1.43      5.39 o
   4   1  19        3.00        4.30      5.14 o
   5   1  19       33.88       33.81      9.10 o
   6   1  19       18.97       22.54      9.27 o
   7   1  19        1.61        2.25      8.37 o
  -7   2  19        0.04        0.00      6.43 o
  -6   2  19       28.67       35.24      8.26 o
  -5   2  19       65.45       65.63      7.43 o
  -4   2  19        0.72        1.97      4.28 o
  -3   2  19       23.17       29.74      8.59 o
  -2   2  19        9.77        8.41      6.92 o
  -1   2  19       27.90       20.05      7.46 o
   0   2  19       13.76       18.02     10.92 o
   1   2  19       28.72       30.15      9.21 o
   2   2  19       11.13        9.80     10.63 o
   3   2  19        9.52       10.29      7.46 o
   4   2  19       16.33       15.07      7.06 o
   5   2  19       35.17       45.54      8.59 o
   6   2  19       15.54       10.42      7.76 o
   7   2  19        1.73        0.00     14.52 o
  -6   3  19       35.09       37.01     10.12 o
  -5   3  19        9.94        9.28      8.89 o
  -4   3  19       16.05       15.68      8.80 o
  -3   3  19        1.00        1.83      7.24 o
  -2   3  19       57.96       50.95      8.19 o
  -1   3  19       18.25       18.22      6.70 o
   0   3  19        2.04        4.44     15.49 o
   1   3  19        1.22        7.72      9.31 o
   2   3  19       14.24       12.64     10.79 o
   3   3  19      149.83      175.11      9.32 o
   4   3  19        1.06        0.66      4.66 o
   5   3  19       24.50       25.48      8.84 o
   6   3  19        8.74        9.27      9.92 o
  -5   4  19      131.05      143.60     10.48 o
  -4   4  19       77.27       79.39     12.75 o
  -3   4  19        3.81        6.48      8.91 o
  -2   4  19       25.35       27.12      9.35 o
  -1   4  19        4.23        2.06      7.55 o
   0   4  19        0.17        0.00      4.21 o
   1   4  19        1.81        3.36      7.78 o
   2   4  19       25.76       20.92     10.75 o
   3   4  19       21.19       22.02      9.17 o
   4   4  19        0.02        0.80      9.35 o
   5   4  19        3.16        3.22     12.69 o
  -4   5  19       60.67       60.01     12.05 o
  -3   5  19        3.51        0.44      4.12 o
  -2   5  19        0.23        2.24      7.32 o
  -1   5  19        0.01        2.17      6.90 o
   0   5  19        3.93        6.29      7.75 o
   1   5  19        0.15        4.25     14.23 o
   2   5  19        0.16        0.00     12.20 o
   3   5  19       93.66       99.99     12.25 o
   4   5  19       25.63       25.05     12.34 o
  -2   6  19       20.54       30.12     12.09 o
  -1   6  19       50.65       50.32     10.21 o
   0   6  19        3.57        0.90     19.05 o
   1   6  19       13.87       18.63     19.54 o
   2   6  19        1.40        5.46      8.79 o
  -6   0  20       20.74       29.71     19.67 o
  -5   0  20       54.71       50.44     19.27 o
  -4   0  20      390.48      437.13     19.76 o
  -3   0  20      100.58       91.64      9.73 o
  -2   0  20      226.53      247.96     11.72 o
  -1   0  20        1.32        3.31      6.92 o
   0   0  20      118.15      114.13     10.53 o
   1   0  20       55.34       49.28     15.06 o
   2   0  20        7.81        3.01      9.49 o
   3   0  20        5.06        6.12     12.80 o
   4   0  20       19.93       18.26     15.16 o
   5   0  20       17.63       17.22     14.78 o
   6   0  20       15.10       18.58     14.93 o
  -6   1  20        0.00        0.51      1.78 o
  -5   1  20       22.82       28.07      9.79 o
  -4   1  20        7.11        8.11     11.02 o
  -3   1  20       64.09       71.17      8.96 o
  -2   1  20      117.26      133.79      7.24 o
  -1   1  20        8.64        7.68      6.60 o
   0   1  20        6.30        7.28     10.53 o
   1   1  20       12.01       10.36      8.54 o
   2   1  20        5.04        8.19      7.39 o
   3   1  20        5.30        8.63      7.95 o
   4   1  20       11.24       12.77      9.74 o
   5   1  20        5.90        5.54      9.42 o
   6   1  20        0.45        0.53      8.75 o
  -6   2  20       12.51       12.38     10.89 o
  -5   2  20        0.80        0.36      1.64 o
  -4   2  20       18.22       16.05      8.60 o
  -3   2  20        3.28        4.58      7.31 o
  -2   2  20        0.02        0.53      5.17 o
  -1   2  20       30.09       27.59      9.23 o
   0   2  20        0.47        0.00      8.66 o
   1   2  20       10.38        9.35     12.75 o
   2   2  20        1.82        2.00      8.17 o
   3   2  20        0.04        4.78      9.00 o
   4   2  20       22.46       24.48      8.41 o
   5   2  20       54.76       63.85      9.58 o
   6   2  20       20.13       25.84     14.74 o
  -5   3  20       51.44       58.12      9.51 o
  -4   3  20       55.04       56.60      8.27 o
  -3   3  20       12.09       12.10      7.88 o
  -2   3  20       12.70       10.47      7.52 o
  -1   3  20        5.17        5.28     11.99 o
   0   3  20        0.07        2.47      9.36 o
   1   3  20        1.46        0.70     20.23 o
   2   3  20        1.11        4.09     10.67 o
   3   3  20        0.54        2.02     13.26 o
   4   3  20        2.09        0.88     10.17 o
   5   3  20       24.62       25.82     10.80 o
  -4   4  20       85.14       90.74     10.27 o
  -3   4  20        0.86        2.05      6.34 o
  -2   4  20       14.00       16.34      8.56 o
  -1   4  20        4.45        1.74      6.42 o
   0   4  20        4.07        2.33      4.62 o
   1   4  20       48.52       55.51     11.89 o
   2   4  20        3.71        4.32      9.25 o
   3   4  20        3.99        7.22     12.30 o
   4   4  20        3.62        1.75      6.63 o
  -2   5  20        2.64        0.00      1.68 o
  -1   5  20        9.43        9.68      9.48 o
   0   5  20        7.54        5.60      9.34 o
   1   5  20        7.65        6.17     10.98 o
   2   5  20       12.84       10.92     19.44 o
  -5   1  21        6.04        0.18      5.01 o
  -4   1  21        4.76        3.46      9.98 o
  -3   1  21       19.22       18.96      8.30 o
  -2   1  21       17.11       19.97      9.03 o
  -1   1  21       36.13       38.78      8.50 o
   0   1  21       13.40       12.16      8.97 o
   1   1  21       16.17       15.77      9.76 o
   2   1  21       13.20       15.95     10.71 o
   3   1  21       26.48       29.98     11.59 o
   4   1  21       31.56       31.39     12.04 o
   5   1  21        6.65       13.16     18.14 o
  -5   2  21        8.98        4.91     12.41 o
  -4   2  21       27.13       31.36      8.97 o
  -3   2  21       97.39      100.13      8.51 o
  -2   2  21       66.23       58.06      8.31 o
  -1   2  21        5.81        3.34      6.03 o
   0   2  21        0.08        0.00     11.12 o
   1   2  21        1.24        7.17     13.89 o
   2   2  21       12.85       12.61     12.71 o
   3   2  21       14.77       19.39     12.65 o
   4   2  21       29.80       26.53      9.92 o
   5   2  21       31.99       41.91     19.31 o
  -4   3  21        4.20        0.82      6.76 o
  -3   3  21       31.17       25.07     10.56 o
  -2   3  21        0.15        0.00      9.91 o
  -1   3  21        0.24        0.00      4.86 o
   0   3  21       48.37       42.47     13.88 o
   1   3  21        0.63        0.00      1.92 o
   2   3  21        1.30        0.00     10.11 o
   3   3  21        1.05        0.00     13.21 o
   4   3  21        0.10        0.00     11.40 o
  -3   4  21       87.17      107.68     21.94 o
  -2   4  21       92.82      108.65      8.79 o
  -1   4  21        3.75        0.37      8.90 o
   0   4  21       29.74       34.57      9.84 o
   1   4  21        4.76        1.34     11.73 o
   2   4  21       25.09       35.06     13.05 o
  -3   0  22        4.23        0.67     57.69 o
  -2   0  22      292.08      302.48     14.04 o
  -1   0  22      378.14      428.00     19.57 o
   0   0  22       47.75       56.71     13.32 o
   1   0  22      113.47      123.69     17.77 o
   2   0  22      147.34      152.80     17.12 o
   3   0  22       35.91       38.88     17.40 o
  -4   1  22        4.66        0.00     20.06 o
  -3   1  22        9.82       13.24      9.82 o
  -2   1  22        4.40        4.74      6.58 o
  -1   1  22       78.77       87.79      9.71 o
   0   1  22       68.07       84.19     13.29 o
   1   1  22        2.04        2.59     12.11 o
   2   1  22       23.87       24.76     11.85 o
   3   1  22        3.12        1.01     19.13 o
  -3   2  22       24.71       25.80     10.62 o
  -2   2  22        2.57        3.64      8.67 o
  -1   2  22       53.38       58.65     10.23 o
   0   2  22        0.20        1.85      6.83 o
   1   2  22        1.13        1.41     15.18 o
   2   2  22        2.04        5.54     14.47 o
   3   2  22        7.63       11.08     18.04 o
  -1   3  22       71.23       72.65     12.22 o
   0   3  22       16.97       13.81      9.88 o
   1   3  22        2.57        0.91      6.05 o
   0   1  23        0.71        0.00     15.16 o
 
